# Supplementary material for: Comparative Genomics of the Conjugation Region of F-like Plasmids: Five Shades of F
Source: Front Mol Biosci. 2016 Nov 10;3:71. doi: 10.3389/fmolb.2016.00071 (PMC5102898; doi:10.3389/fmolb.2016.00071)
Supplement: Table S1 — (A) List of MOBF12 relaxases used as bait in BLAST searches. (B) List of plasmids retrieved from the NCBI plasmid database. Columns D to AM indicate the NCBI reference number of the protein homolog for each of the F conjugation genes indicated in column headers, as explained in Materials and Methods. [file Table1.XLSX]

## Sheet: (A) List of Relaxases used 
	Plasmid	Host	Plasmid accession number	Protein accession number
	pKPN3	Klebsiella pneumoniae	NC_009649	WP_004153029.1
	F	Escherichia coli	NC_002483	NP_061483.1
	R100	Shigella flexneri	NC_002134	NP_052981.1
	pCP301	Shigella flexneri	NC_004851	NP_858381.1
	pC15-1a	Escherichia coli	NC_005327	NP_957632.1
	pED208	Salmonella Typhi	-	AAK72121.1
	NR1	Escherichia coli	NC_009133	YP_001096501.1
	pSLT	Salmonella typhimurium	NC_003277	NP_490592.1
	pSD1_197	Shigella dysenteriae	NC_007607	YP_406123.1
	pAsa5	Aeromonas salmonicida	-	WP_011899457.1
	pENTE01	Enterobacter sp.	NC_009425	WP_041689768.1
	pSCV50	Salmonella choleraesuis	NZ_CM001063	WP_001541555.1
	ColBM	Escherichia coli	-	WP_012006550.1
	pOU7519	Salmonella choleraesuis	NC_010119	YP_001598090.1
	pMAR7	Escherichia coli	NC_010862	YP_001965416.1
	pAsa5	Aeromonas salmonicida	-	WP_011899435.1
	pUTI89	Escherichia coli	NC_007941	WP_000948349.1
	R1	Escherichia coli	-	AAQ98619.1
	pSF5	Shigella flexneri	NC_019197	YP_006960292.1
	p1658/97	Escherichia coli	NC_004998	NP_862951.1
	pAPEC-O2-R	Escherichia coli	NC_006671	YP_190115.1
	pSFO157	Escherichia coli	NC_009602	YP_001294759.1
	pO86A1	Escherichia coli	NC_008460	YP_788091.1
	pAPEC-O2-ColV	Escherichia coli	NC_007675	YP_443956.1
	pOU1113	Salmonella enterica	NC_007208	YP_271768.1
	pKDSC50	Salmonella choleraesuis	NC_002638	NP_073254.1

## Sheet: (B) Plasmids retrieved
Plasmid	GenBank Number	Host	TraM	TraJ	TraY	TraA	TraL	TraE	TraK	TraB	TraP	TrbD	TrbG	TraV	TraR	TraC	TrbI	TraW	TraU	TrbC	TraN	TrbE	TraF	TrbA	ArtA	TraQ	TrbB	TrbJ	TrbF	TraH	TraG	TraS	TraT	TraD	TrbH	TraI	TraX	FinO
F	NC_002483	Escherichia coli	NP_061450.1	NP_061451.1	NP_061452.1	NP_052947.1	NP_061454.1	NP_061455.1	NP_061456.1	NP_061457.1	NP_061458.1	NP_061459.1	NP_061460.1	NP_061461.1	NP_061462.1	NP_061463.1	NP_061464.1	NP_061465.1	NP_061466.1	NP_061467.1	NP_061468.1	NP_061469.1	NP_061470.1	NP_061471.1	NP_061472.1	NP_061473.1	NP_061474.1	NP_061475.1	NP_061476.1	NP_061477.1	NP_061478.1	NP_061479.1	NP_061480.1	NP_061481.1	NP_061482.1	NP_061483.1*	NP_061484.1
R100	NC_002134	Shigella flexneri	NP_052944.1	NP_052945.1	NP_052946.1	NP_061453.1	NP_052948.1	NP_052949.1	NP_052950.1	NP_052951.1	NP_052952.1	NP_052953.1		NP_052954.1	NP_052955.1	NP_052960.1	NP_052961.1	NP_052962.1	NP_052963.1	NP_052965.1	NP_052966.1; NP_052967.1	NP_052968.1	NP_052969.1	NP_052970.1		NP_052971.1	NP_052972.1	NP_052973.1	NP_052974.1	NP_052975.1	NP_052976.1		NP_052978.1	NP_052980.1		NP_052981.1*	NP_052982.1	NP_052984.1
pKDSC50	NC_002638	Salmonella enterica																													NP_073258.1		NP_073257.1	NP_073256.1	NP_073255.1	NP_073254.1*	NP_073252.1	NP_073251.1
pWR501	NC_002698	Shigella flexneri																																NP_085411.1		NP_085414.1; NP_085415.1	NP_085416.3	NP_085417.3
pSLT	NC_003277	Salmonella enterica	NP_490560.1	NP_490561.1	NP_490562.1	NP_490563.1	NP_490564.1	NP_490565.1	NP_490566.1	NP_490567.1	NP_490568.1	NP_490569.1		NP_490570.1	NP_490571.1	NP_490573.1	NP_490574.1	NP_490575.1	NP_490576.1	NP_490578.1	NP_490579.1	NP_490580.1	NP_490581.1			NP_490582.1	NP_490583.1			NP_490584.1	NP_490585.1		NP_490587.1	NP_490588.1	NP_490589.1	NP_490592.1*	NP_490593.1	NP_490594.1
pCP301	NC_004851	Shigella flexneri																																NP_858376.1		NP_858380.1; NP_858381.1*	NP_858383.2	NP_858384.1
p1658/97	NC_004998	Escherichia coli	NP_862916.1	NP_862917.1	NP_862918.1	NP_862919.1	NP_862920.1	NP_862921.1	NP_862922.1	NP_862923.1	NP_862924.1	NP_862925.1	NP_862926.1	NP_862927.1	NP_862928.1	NP_862929.1	NP_862930.1	NP_862931.1	NP_862932.1	NP_862933.1	NP_862934.1	NP_862935.1	NP_862936.1	NP_862937.1	NP_862938.1	NP_862939.1	NP_862940.1	NP_862941.1	NP_862942.1	NP_862943.1	NP_862944.1	NP_862945.1	NP_862946.1	NP_862947.1	NP_862948.1; NP_862973.1	NP_862951.1*	NP_862952.1	NP_862953.1
pC15-1a	NC_005327	Escherichia coli	NP_957597.1	NP_957598.1	NP_957599.1	NP_957600.1	NP_957601.1	NP_957602.1	NP_957603.1	NP_957604.1	NP_957605.1	NP_957606.1		NP_957607.1	NP_957608.1	NP_957612.1	NP_957613.1	NP_957614.1	NP_957615.1	NP_957617.1	NP_957618.1	NP_957619.1	NP_957620.1			NP_957622.1	NP_957623.1	NP_957624.1	NP_957625.1	NP_957626.1	NP_957627.1		NP_957629.1	NP_957631.1		NP_957632.1*	NP_957633.1	NP_957635.1
pG8786	NC_006323	Yersinia pestis				YP_093967.1	YP_093968.1	YP_093969.1	YP_093970.1	YP_093971.1	YP_093975.1			YP_093972.1	YP_093973.1		YP_093976.1	YP_093977.1	YP_093978.1	YP_093979.1	YP_093980.1		YP_093981.1			YP_093982.1	YP_093983.1			YP_093984.1	YP_093985.1			YP_093986.1		YP_093987.1	YP_093988.1	YP_093989.1
pAPEC-O2-R	NC_006671	Escherichia coli	YP_190147.1	YP_190146.1	YP_190145.1	YP_190144.1	YP_190143.1	YP_190142.1	YP_190141.1	YP_190140.1	YP_190139.1	YP_190138.1	YP_190137.1	YP_190136.1	YP_190135.1	YP_190131.1	YP_190130.1	YP_190129.2	YP_190128.1	YP_190127.1	YP_190126.1	YP_190125.1	YP_190124.1	YP_190123.1		YP_190122.1	YP_190121.1	YP_190120.2		YP_190119.1	YP_190118.1		YP_190117.1	YP_190116.1		YP_190115.1*	YP_190114.1	YP_190112.1
pSCV50	NC_006855	Salmonella enterica																													WP_001541559.1	WP_000265292.1; WP_024131413.1	WP_001541558.1	WP_001541557.1		WP_011264022.1	WP_000177630.1	WP_000139307.1
pOU1113	NC_007208	Salmonella enterica												YP_271786.1	YP_271785.1	YP_271783.1	YP_271782.1	YP_271781.1	YP_271780.1	YP_271778.1	YP_271777.1	YP_271776.1	YP_271775.1			YP_271774.1	YP_271773.1			YP_271772.1	YP_271771.1		YP_271770.1	YP_271769.1		YP_271768.1*	YP_271767.1	YP_271766.1
pSS_046	NC_007385	Shigella sonnei																																WP_000492720.1		truncated relaxase gene at plasmid coordinates 169342..173619		WP_000139341.1
pSD1_197	NC_007607	Shigella dysenteriae																																YP_406118.1; YP_406119.1	YP_406120.1	YP_406122.1; YP_406123.1*	YP_406125.1	YP_406126.1
pSB4_227	NC_007608	Shigella boydii																																WP_000431568.1		truncated relaxase gene at plasmid coordinates 102927..108204	WP_000205722.1	WP_005056178.1
pAPEC-O2-ColV	NC_007675	Escherichia coli	YP_443986.1	YP_443985.1	YP_443984.1	YP_443983.1	YP_443982.1	YP_443981.1		YP_443980.1	YP_443979.1	YP_443978.1		YP_443977.1	YP_443976.1	YP_443973.1	YP_443972.1	YP_443971.2	YP_443970.1	YP_443969.1	YP_443968.1	YP_443967.1	YP_443966.1	YP_443965.1		YP_443964.1	YP_443963.1	YP_443962.1		YP_443961.1	YP_443960.1		YP_443958.1	YP_443957.1		YP_443956.1*	YP_443955.1	YP_443953.1; YP_444024.1
pUTI89	NC_007941	Escherichia coli	WP_001151562.1	WP_000332487.1	WP_001254388.1	WP_001098988.1	WP_000012100.1	WP_000399777.1	WP_001230787.1	WP_000146665.1	WP_000002787.1	WP_001057274.1	WP_000235790.1	WP_000809889.1		WP_000069778.1	WP_000214082.1	WP_001203736.1	WP_000830838.1	WP_001080251.1	WP_000821859.1	WP_000864314.1	WP_001030385.1	WP_001298557.1	WP_000736414.1	WP_000624107.1	WP_000059830.1	WP_001244885.1	WP_000660700.1	WP_000944331.1	WP_001007080.1		WP_000782451.1	WP_000009347.1		WP_000948349.1*	WP_000205725.1	WP_000139321.1
pCAR3	NC_008308	Sphingomonas sp.					YP_718062.1	YP_718063.1	YP_718064.1	YP_718065.1						YP_718068.1	YP_718070.1	YP_718072.1	YP_718073.1	YP_718074.1	YP_718075.1		YP_718077.1							YP_718078.1	YP_718079.1			YP_718087.1		YP_718086.1
pO86A1	NC_008460	Escherichia coli	YP_788059.1	YP_788060.1	YP_788061.1	YP_788062.1	YP_788063.1	YP_788064.1	YP_788065.1	YP_788066.1	YP_788067.1	YP_788068.1		YP_788069.1	YP_788070.1	YP_788071.1	YP_788072.1	YP_788073.1	YP_788074.1	YP_788076.1	YP_788077.1	YP_788078.1	YP_788079.1	YP_788080.1		YP_788081.1	YP_788082.1	YP_788083.1	YP_788084.1	YP_788085.1	YP_788086.1		YP_788088.1	YP_788090.1		YP_788091.1*	YP_788092.1	YP_788093.1
NR1	NC_009133	Escherichia coli	YP_001096465.1	YP_001096466.1	YP_001096467.1	YP_001096468.1	YP_001096469.1	YP_001096470.1	YP_001096471.1	YP_001096472.1	YP_001096473.1	YP_001096474.1		YP_001096475.1	YP_001096476.1	YP_001096481.1	YP_001096482.1	YP_001096483.1	YP_001096484.1	YP_001096486.1	YP_001096487.1	YP_001096488.1	YP_001096489.1	YP_001096490.1		YP_001096491.1	YP_001096492.1	YP_001096493.1	YP_001096494.1	YP_001096495.1	YP_001096496.1		YP_001096498.1	YP_001096500.1		YP_001096501.1*	YP_001096502.1	YP_001096504.1
5	NC_009350	Aeromonas salmonicida	WP_005321074.1		WP_043144975.1	WP_011899424.1	WP_011899425.1	WP_011899426.1	WP_011899427.1	WP_005320909.1				WP_005320906.1		WP_005320903.1	WP_011899428.1	WP_005320899.1	WP_005320898.1	WP_005320896.1			WP_043144980.1				WP_011899431.1			WP_011899432.1	WP_050804920.1; WP_050804921.1	WP_011899433.1	WP_005322181.1	WP_011899434.1		WP_011899435.1; WP_011899457.1
MT	NC_009378	Yersinia pestis				WP_011901844.1	WP_011201805.1	WP_011201806.1	WP_011201807.1	WP_011901843.1	WP_011201812.1			WP_011201809.1	WP_016674195.1	WP_011901842.1	WP_011201813.1	WP_011901841.1	WP_032485960.1	WP_016674192.1	WP_011201817.1		WP_011201818.1			WP_011901838.1	WP_011901837.1			WP_016674190.1	WP_011901836.1			WP_016674166.1		WP_011901846.1	WP_011901847.1	WP_008324922.1
pENTE01	NC_009425	Enterobacter sp.	WP_011906554.1			WP_011906556.1	WP_041689786.1	WP_011906558.1	WP_011906559.1	WP_011906560.1	WP_041689764.1			WP_011906562.1		WP_011906563.1	WP_011906564.1	WP_041689761.1	WP_011906569.1	WP_011906570.1	WP_011906571.1		WP_011906572.1				WP_011906574.1			WP_011906576.1	WP_011906577.1		WP_011906579.1	WP_041689767.1		WP_041689768.1*	WP_011906585.1
pSWIT01	NC_009507	Sphingomonas wittichii					WP_041380239.1	WP_011950625.1	WP_011950626.1	WP_011950627.1						WP_011950630.1	WP_011950632.1	WP_011950634.1	WP_011950636.1	WP_011950637.1	WP_011950638.1		WP_011950640.1							WP_041380241.1	WP_011950642.1			WP_011950430.1; WP_011950490.1		WP_011950429.1; WP_011950489.1
pSFO157	NC_009602	Escherichia coli	YP_001294733.1	YP_001294734.1		YP_001294735.1	YP_001294736.1	YP_001294737.1	YP_001294738.1					YP_001294742.1		YP_001294743.1	YP_001294744.1	YP_001294745.1	YP_001294746.1	YP_001294747.1	YP_001294748.1		YP_001294749.1	YP_001294750.1			YP_001294751.1	YP_001294752.1		YP_001294753.1	YP_001294754.1		YP_001294756.1	YP_001294757.1	YP_001294758.1	YP_001294759.1*	YP_001294760.1	YP_001294665.1
pKPN3	NC_009649	Klebsiella pneumoniae	WP_004178062.1	WP_004208841.1		WP_004178060.1	WP_004178059.1	WP_004152602.1	WP_004152601.1	WP_004152600.1	WP_004152599.1						WP_004152591.1	WP_004152590.1	WP_004178057.1	WP_011977786.1	WP_004152673.1	WP_004152674.1	WP_004152677.1			WP_004144400.1	WP_013214031.1		WP_004152679.1	WP_024623126.1	WP_004152624.1	WP_004152623.1	WP_004152622.1	WP_004152620.1		WP_004153029.1*	WP_004152303.1	WP_004178053.1
pKPN4	NC_009650	Klebsiella pneumoniae	WP_004152493.1	WP_004152494.1	WP_004152495.1	WP_004152496.1	WP_004144424.1	WP_004144423.1	WP_004152497.1	WP_004155033.1				WP_004161368.1		WP_004152505.1	WP_004152506.1	WP_004152507.1	WP_011977785.1	WP_011977786.1	WP_004152673.1		WP_004152677.1			WP_004144400.1	WP_013214031.1		WP_004152679.1	WP_024623126.1	WP_004152624.1	WP_004152623.1	WP_004152622.1	WP_004152620.1		WP_004153029.1	WP_004152303.1	WP_004178053.1
pETEC_35	NC_009787	Escherichia coli																												WP_012000731.1	WP_000963407.1		WP_000812365.1	WP_000056169.1		WP_024184880.1	WP_024184882.1
pAPEC-O1-ColBM	NC_009837	Escherichia coli	WP_001151524.1	WP_000283385.1	WP_024179280.1	WP_000994779.1	WP_000012106.1	WP_000399792.1	WP_001230787.1	WP_000146692.1	WP_000002792.1	WP_001324648.1	WP_001038342.1	WP_000809841.1		WP_001064247.1	WP_000097319.1	WP_001203720.1	WP_000830187.1	WP_000777688.1	WP_000821847.1	WP_000864318.1	WP_001030367.1	WP_001287911.1	WP_001513501.1	WP_000270010.1	WP_000059833.1		WP_001312854.1		WP_001007037.1	WP_000628107.1	WP_000850422.1	WP_000009325.1		WP_000986968.1	WP_000205749.1	WP_000139315.1
pOU7519	NC_010119	Salmonella enterica																													YP_001598094.1		YP_001598093.1	YP_001598092.1	YP_001598091.1	YP_001598090.1*	YP_001598087.1	YP_001598086.2
pVM01	NC_010409	Escherichia coli	YP_001711969.1	YP_001711968.1	YP_001711967.1	YP_001711966.1	YP_001711965.1	YP_001711964.1	YP_001711963.1	YP_001711962.1	YP_001711961.1	YP_001711960.1		YP_001711959.1		YP_001711954.1	YP_001711953.1	YP_001711952.1	YP_001711951.1	YP_001711948.1	YP_001711947.1	YP_001711946.1	YP_001711945.1			YP_001711944.1	YP_001711943.1	YP_001711942.1	YP_001711941.1	YP_001711940.1	YP_001711939.1	YP_001711938.1	YP_001711937.1	YP_001711936.1		YP_001711935.1	YP_001711934.1	YP_001711932.1
pSMS35_130	NC_010488	Escherichia coli	WP_000124981.1	WP_000332484.1	WP_001254386.1	WP_000340272.1	WP_000012106.1	WP_000399792.1	WP_001230787.1	WP_000146685.1	WP_000002780.1	WP_001057292.1	WP_001038341.1	WP_000809906.1		WP_001064268.1	WP_000214084.1	WP_001203745.1	WP_000830839.1	WP_001104248.1	WP_000821821.1	WP_000864325.1	WP_001030378.1	WP_001287893.1		WP_000624110.1	WP_000052618.1	WP_001244873.1		WP_000982833.1	WP_001007026.1		WP_000850422.1	WP_000009362.1		WP_000986979.1	WP_000205777.1	WP_000139359.1; WP_000521603.1
pIP1206	NC_010558	Escherichia coli	YP_001816519.1	YP_001816520.1	YP_001816521.1	YP_001816522.1	YP_001816523.1	YP_001816524.1	YP_001816525.1	YP_001816526.1	YP_001816527.1		YP_001816528.1	YP_001816529.1		YP_001816530.1	YP_001816531.1	YP_001816532.1	YP_001816533.1	YP_001816534.1	YP_001816535.1	YP_001816536.1	YP_001816537.1	YP_001816538.1	YP_001816539.1	YP_001816540.1	YP_001816541.1	YP_001816542.1	YP_001816543.1	YP_001816544.1	YP_001816545.1	YP_001816546.1	YP_001816547.1	YP_001816548.1		YP_001816549.1	YP_001816550.1	YP_001816551.1
pBS512_211	NC_010660	Shigella boydii																																		truncated relaxase gene at plasmid coordinates 182961..188235	WP_000205722.1	WP_005056178.1
pET45	NC_010699	Erwinia tasmaniensis				WP_012443470.1		WP_012443472.1	WP_012443473.1	WP_012443474.1				WP_012443475.1		WP_012443476.1	WP_012443477.1	WP_049778726.1	WP_049778727.1	WP_012443480.1	WP_049778724.1		WP_012443482.1				WP_049778725.1			WP_012443484.1	WP_012443485.1		WP_042958456.1	WP_012443488.1		WP_042958435.1
p53638_226	NC_010719	Escherichia coli	WP_001151537.1	WP_000283375.1	WP_024174427.1	WP_000991524.1	WP_000012106.1	WP_000399792.1	WP_001230816.1	WP_000146666.1	WP_000002793.1	WP_001055566.1		WP_000809911.1		WP_001064226.1	WP_000213409.1	WP_001203720.1	WP_000830846.1	WP_000777692.1	WP_000821839.1	WP_000864322.1	WP_001030398.1	WP_001287902.1		WP_000624110.1	WP_000052619.1	WP_001244873.1		WP_024174425.1	WP_001007002.1	WP_000628112.1	WP_000850425.1	WP_012449352.1		WP_000986944.1	WP_000205722.1	WP_000139370.1
p53638_75	NC_010720	Escherichia coli	WP_024174439.1	WP_000283101.1		WP_000991525.1	WP_000012118.1	WP_000399792.1	WP_001230815.1	WP_000146660.1	WP_000002786.1	WP_042189744.1		WP_000724024.1		WP_001063854.1	WP_000213409.1	WP_001203720.1	WP_000830845.1	WP_001080251.1	WP_000821842.1	WP_000864339.1	WP_001030382.1	WP_001287902.1		WP_000624110.1	WP_000052619.1	WP_001244873.1		WP_024174425.1	WP_001007043.1	WP_000628109.1	WP_000850431.1	WP_012449391.1		WP_000986946.1	WP_000205722.1	WP_000139369.1
pMAR7	NC_010862	Escherichia coli	YP_001965451.1	YP_001965450.1	YP_001965449.1	YP_001965448.1	YP_001965447.1	YP_001965446.1	YP_001965445.1	YP_001965444.1	YP_001965443.1	YP_001965442.1	YP_001965441.1	YP_001965440.1	YP_001965439.1	YP_001965438.1	YP_001965437.1	YP_001965436.1	YP_001965435.1	YP_001965434.1	YP_001965433.1	YP_001965432.1	YP_001965431.1	YP_001965430.1	YP_001965429.1	YP_001965428.1	YP_001965427.1	YP_001965426.1	YP_001965425.1	YP_001965424.1	YP_001965423.1	YP_001965422.1	YP_001965421.1	YP_001965420.1	YP_001965417.1	YP_001965416.1*	YP_001965415.1	YP_001965413.1
pCVM29188_146	NC_011076	Salmonella enterica	WP_001151524.1	WP_000283385.1	WP_001309237.1	WP_000994779.1	WP_000012106.1	WP_000399785.1	WP_001230787.1	WP_000146685.1	WP_000002796.1	WP_001324648.1	WP_001038342.1	WP_000809841.1	WP_001278689.1	WP_001064251.1	WP_000214082.1	WP_001203720.1	WP_000830839.1	WP_022630459.1	WP_000821846.1	WP_000864325.1	WP_001030389.1	WP_001287676.1		WP_000624110.1	WP_000052618.1	WP_001244874.1		WP_000982833.1	WP_001007012.1		WP_001447147.1	WP_000009364.1		WP_000986988.1	WP_000205736.1	WP_000139342.1
pSE11-2	NC_011413	Escherichia coli	WP_001137964.1		WP_001288097.1	WP_000829448.1	WP_000012423.1	WP_000365872.1	WP_000746392.1	WP_000024511.1		WP_001026252.1		WP_000801207.1	WP_000752802.1	WP_012564988.1	WP_049768384.1	WP_012564989.1	WP_049768385.1	WP_041031396.1	WP_000832269.1		WP_000833557.1				WP_000265827.1			WP_012564993.1	WP_000063113.1		WP_000926074.1	WP_000099427.1		WP_000948644.1	WP_000431203.1	WP_000139378.1
pMAR2	NC_011603	Escherichia coli	WP_000124981.1	WP_000332491.1	WP_012477178.1	WP_000340270.1	WP_000012106.1	WP_000399792.1	WP_001230787.1	WP_000146685.1	WP_000002788.1	WP_001057294.1	WP_001038342.1	WP_000809838.1		WP_001064253.1	WP_000214079.1	WP_001203740.1	WP_000830821.1	WP_000777697.1	WP_000821827.1	WP_000864318.1	WP_001030379.1	WP_001287909.1	WP_000415570.1	WP_000624108.1	WP_000059835.1	WP_001244899.1	WP_001411063.1	WP_000488447.1	WP_001007001.1	WP_000628106.1	WP_000850423.1	WP_000009324.1		WP_000986966.1	WP_000205749.1	WP_000139319.1
p1ESCUM	NC_011749	Escherichia coli	YP_002406013.1	YP_002406012.1	YP_002406011.1	YP_002406008.1	YP_002406007.1	YP_002406006.1	YP_002406005.1	YP_002406004.1	YP_002406003.1	YP_002406002.1	YP_002406001.1	YP_002406000.1	YP_002405999.1	YP_002405995.1	YP_002405994.1	YP_002405993.1	YP_002405992.1	YP_002405990.1	YP_002405989.1	YP_002405988.1	YP_002405987.1			YP_002405986.1	YP_002405985.1	YP_002405984.1	YP_002405983.1	YP_002405982.1	YP_002405981.1		YP_002405979.1	YP_002405977.1		YP_002405976.1	YP_002405975.1	YP_002405973.1
pO26-L	NC_011812	Escherichia coli	YP_002456186.1	YP_002456187.1		YP_002456188.1	YP_002456189.1	YP_002456190.1	YP_002456191.1	YP_002456192.1	YP_002456193.1	YP_002456194.1		YP_002456195.1	YP_002456197.1	YP_002456202.1	YP_002456203.1	YP_002456204.1	YP_002456205.1	YP_002456207.1	YP_002456208.1	YP_002456209.1	YP_002456210.1	YP_002456211.1		YP_002456212.1	YP_002456213.1	YP_002456214.1	YP_002456215.1	YP_002456216.1	YP_002456217.1		YP_002456219.1	YP_002456224.1		YP_002456225.1	YP_002456226.1	YP_002456228.1
pSPCV	NC_012124	Salmonella enterica																													WP_001541559.1	WP_000265292.1; WP_000632200.1	WP_000782436.1	WP_000009314.1		truncated relaxase gene at these plasmid coordinates complementary 34355..29173	WP_000177630.1	WP_000139307.1
pVir68	NC_012944	Escherichia coli	YP_003034028.1	YP_003034029.1		YP_003034030.1	YP_003034031.1	YP_003034032.1	YP_003034033.1	YP_003034034.1	YP_003034035.1		YP_003034036.1	YP_003034037.1		YP_003034038.1	YP_003034039.1	YP_003034040.1	YP_003034041.1	YP_003034042.1	YP_003034043.1	YP_003034044.1	YP_003034045.1	YP_003034046.1	YP_003034047.1	YP_003034048.1	YP_003034049.1	YP_003034050.1	YP_003034051.1	YP_003034052.1	YP_003034053.1		YP_003034055.1	YP_003034056.1	YP_003034057.1	YP_003034058.1	YP_003034059.1	YP_003034061.1
pEC14_114	NC_013175	Escherichia coli	YP_003162575.1	YP_003162576.1		YP_003162577.1	YP_003162578.1	YP_003162579.1	YP_003162580.1	YP_003162581.1	YP_003162582.1	YP_003162583.1		YP_003162584.1		YP_003162586.1	YP_003162587.1	YP_003162588.1	YP_003162589.1	YP_003162591.1	YP_003162592.1	YP_003162593.1	YP_003162594.1	YP_003162595.1		YP_003162596.1	YP_003162597.1	YP_003162598.1	YP_003162599.1	YP_003162600.1	YP_003162601.1		YP_003162603.1	YP_003162605.1		YP_003162606.1	YP_003162607.1	YP_003162609.1
pO103	NC_013354	Escherichia coli	WP_001151542.1																											WP_042354173.1			WP_000850424.1			WP_000987003.1	WP_000205763.1	WP_000840467.1
pO26_2	NC_013362	Escherichia coli	WP_001151530.1	WP_000338011.1	WP_042357785.1	WP_000340274.1	WP_000012106.1	WP_000399792.1	WP_001230787.1	WP_000146635.1	WP_000002773.1	WP_001057290.1	WP_001038338.1	WP_000809890.1		WP_000069747.1	WP_000214096.1	WP_001203735.1	WP_000830838.1	WP_000777701.1	WP_000826170.1	WP_000864325.1	WP_001030371.1			WP_000549793.1	WP_000059817.1		WP_000126338.1; WP_000660703.1	WP_000944324.1; WP_001137363.1	WP_001007051.1		WP_000850424.1	WP_000009352.1		WP_000987009.1	WP_000205735.1	WP_000139351.1
pO111_3	NC_013366	Escherichia coli	WP_001151524.1	WP_000283394.1	WP_001309237.1	WP_000994781.1	WP_000012104.1	WP_000399789.1	WP_001230787.1	WP_000146670.1	WP_000002783.1																				WP_001007021.1	WP_000628099.1	WP_000850424.1	WP_001369365.1		WP_000986985.1	WP_000205714.1	WP_000139321.1
pSLT-BT	NC_013437	Salmonella enterica	YP_003264443.1	YP_003264444.1	YP_003264445.1	YP_003264446.1	YP_003264447.1	YP_003264448.1	YP_003264449.1	YP_003264450.1	YP_003264451.1	YP_003264452.1		YP_003264453.1	YP_003264454.1	YP_003264457.1	YP_003264458.1	YP_003264459.1	YP_003264460.1	YP_003264462.1	YP_003264464.1	YP_003264465.1	YP_003264466.1			YP_003264467.1	YP_003264468.1			YP_003264469.1	YP_003264470.1		YP_003264472.1	YP_003264473.1	YP_003264474.1	YP_003264475.1	YP_003264476.1	YP_003264477.1
pEntH10407	NC_013507	Escherichia coli	YP_003294058.1	YP_003294057.1	YP_003294056.1	YP_003294055.1	YP_003294054.1	YP_003294053.1	YP_003294052.1	YP_003294051.1	YP_003294050.1	YP_003294049.1	YP_003294048.1	YP_003294047.1	YP_003294046.1																			YP_003294037.1		YP_003294036.1	YP_003294035.1	YP_003294034.1
pKF3-70	NC_013542	Klebsiella pneumoniae	YP_003329231.1	YP_003329230.1	YP_003329229.1	YP_003329228.1	YP_003329227.1	YP_003329226.1	YP_003329225.1	YP_003329224.1	YP_003329223.1	YP_003329222.1		YP_003329221.1	YP_003329220.1	YP_003329216.1	YP_003329215.1	YP_003329214.1	YP_003329213.1	YP_003329211.1	YP_003329210.1	YP_003329209.1	YP_003329208.1	YP_003329207.1	YP_003329206.1	YP_003329205.1	YP_003329204.1	YP_003329203.1	YP_003329202.1	YP_003329201.1	YP_003329200.1	YP_003329199.1	YP_003329198.1	YP_003329196.1		YP_003329195.1	YP_003329194.1	YP_003329192.1
pECSF1	NC_013655	Escherichia coli	WP_001151562.1	WP_000332487.1	WP_001254388.1	WP_001098988.1	WP_000012100.1	WP_000399776.1	WP_001230787.1	WP_000146665.1	WP_000002787.1	WP_001057274.1	WP_000235790.1	WP_000809889.1		WP_000069778.1	WP_000214082.1	WP_001203736.1	WP_000830838.1	WP_001080251.1	WP_000821859.1	WP_000864314.1	WP_001030385.1	WP_001298557.1	WP_000736414.1	WP_000624107.1	WP_000059830.1	WP_001244885.1	WP_000660700.1	WP_000944331.1	WP_001007080.1		WP_000782451.1	WP_000009376.1		WP_000948349.1	WP_000205725.1	WP_000139321.1
pEG356	NC_013727	Shigella sonnei	YP_003377750.1	YP_003377751.1	YP_003377752.1	YP_003377753.1	YP_003377754.1	YP_003377755.1	YP_003377756.1	YP_003377757.1	YP_003377758.1	YP_003377759.1		YP_003377760.1	YP_003377761.1	YP_003377766.1	YP_003377767.1	YP_003377768.1	YP_003377769.1	YP_003377771.1	YP_003377772.1	YP_003377773.1	YP_003377774.1	YP_003377775.1		YP_003377776.1	YP_003377777.1	YP_003377778.1	YP_003377779.1	YP_003377780.1	YP_003377781.1		YP_003377783.1	WP_049765349.1		YP_003377786.1	YP_003377787.1	YP_003377789.1
pKF3-94	NC_013950	Klebsiella pneumoniae	YP_003517490.1			YP_003517491.1	YP_003517492.1	YP_003517493.1	YP_003517494.1	YP_003517495.1				YP_003517496.1		YP_003517500.1	YP_003517501.1	YP_003517502.1	YP_003517504.1	YP_003517505.1	YP_003517506.1		YP_003517509.1			YP_003517510.1	YP_003517511.1		YP_003517512.1	YP_003517513.1			YP_003517514.1	YP_003377785.1		YP_003517517.1	YP_003517518.1	YP_003517519.1
pKF3-140	NC_013951	Klebsiella pneumoniae		YP_003517660.1		YP_003517659.1		YP_003517658.1	YP_003517657.1	YP_003517656.1	YP_003517655.1	YP_003517654.1		YP_003517653.1	YP_003517652.1	YP_003517649.1; YP_003517650.1	YP_003517648.1	YP_003517647.1	YP_003517646.1	YP_003517644.1	YP_003517643.1	YP_003517642.1	YP_003517641.1	YP_003517636.1		YP_003517635.1	YP_003517634.1	YP_003517633.1	YP_003517632.1	YP_003517631.1	YP_003517630.1		YP_003517629.1	YP_003517516.1		YP_003517627.1		YP_003517626.1
pKpQIL	NC_014016	Klebsiella pneumoniae	YP_003560461.1	YP_003560462.1	YP_003560463.1	YP_003560464.1	YP_003560465.1	YP_003560466.1	YP_003560467.1	YP_003560468.1				YP_003560469.1		YP_003560476.1	YP_003560477.1	YP_003560478.1	YP_003560480.1	YP_003560481.1	YP_003560482.1	YP_003560483.1	YP_003560486.1			YP_003560487.1	YP_003560488.1		YP_003560489.1	YP_003560490.1	YP_003560491.1	YP_003560492.1	YP_003560493.1	YP_003560495.1		YP_003560496.1	YP_003560497.1	YP_003560385.1; YP_003560498.1
pECL_A	NC_014107	Enterobacter cloacae	YP_003602639.1			YP_003602642.1	YP_003602643.1	YP_003602644.1	YP_003602645.1	YP_003602646.1	YP_003602666.1			YP_003602652.1		YP_003602654.1	YP_003602655.1	YP_003602656.1	YP_003602662.1	YP_003602663.1	YP_003602664.1		YP_003602665.1				YP_003602668.1			YP_003602671.1	YP_003602672.1		YP_003602674.1	YP_003602676.1		YP_003602677.1	YP_003602502.1
p1081	NC_014232	Escherichia coli	YP_003717543.1	YP_003717544.1	YP_003717545.1	YP_003717546.1	YP_003717547.1	YP_003717548.1	YP_003717549.1	YP_003717550.1																	YP_003717550.1	YP_003717551.1	YP_003717552.1	YP_003717553.1	YP_003717554.1	YP_003717555.1	YP_003717556.1	YP_003717558.1		YP_003717559.1		YP_003717561.1
pEB170	NC_014305	Erwinia billingiae	WP_013200003.1			WP_013200008.1	WP_013200009.1	WP_013200010.1	WP_013200011.1	WP_013200012.1	WP_013200027.1			WP_013200016.1		WP_041691804.1	WP_013200019.1	WP_013200020.1	WP_013200023.1	WP_013200024.1	WP_013200025.1		WP_013200026.1				WP_013200028.1			WP_013200031.1	WP_041691805.1		WP_041691806.1	WP_013200036.1		WP_013200037.1
pKP048	NC_014312	Klebsiella pneumoniae	YP_003754101.1	YP_003754102.1		YP_003754103.1	YP_003754104.1	YP_003754105.1	YP_003754106.1	YP_003754107.1				YP_003754108.1		YP_003754113.1	YP_003754114.1	YP_003754115.1	YP_003754117.1	YP_003754118.1	YP_003754119.1	YP_003754120.1	YP_003754123.1			YP_003754124.1	YP_003754125.1		YP_003754126.1	YP_003754127.1	YP_003754128.1		YP_003754130.1	YP_003754132.1		YP_003754133.1	YP_003754134.1	YP_003754135.1
pEC_B24	NC_014382	Escherichia coli							YP_003829021.1	YP_003829020.1	YP_003829019.1	YP_003829018.1	YP_003829017.1	YP_003829016.1	YP_003829015.1	YP_003829014.1	YP_003829013.1	YP_003829012.1	YP_003829011.1	YP_003829010.1	YP_003829009.1	YP_003829008.1	YP_003829007.1	YP_003829006.1		YP_003829005.1	YP_003829004.1	YP_003829003.1		YP_003829002.1		YP_003829001.1	YP_003829000.1			YP_003829052.1
pEC_L8	NC_014384	Escherichia coli	YP_003829131.1	YP_003829132.1	YP_003829133.1	YP_003829134.1	YP_003829135.1	YP_003829136.1	YP_003829137.1	YP_003829138.1	YP_003829139.1	YP_003829140.1	YP_003829141.1		YP_003829142.1		YP_003829143.1	YP_003829144.1	YP_003829145.1	YP_003829147.1	YP_003829148.1	YP_003829149.1		YP_003829150.1		YP_003829151.1	YP_003829152.1	YP_003829153.1	YP_003829154.1	YP_003829155.1	YP_003829156.1		YP_003829158.1	YP_003829159.1	YP_003829096.1	YP_003829160.1	YP_003829161.1	YP_003829162.1
pEC_L46	NC_014385	Escherichia coli	YP_003829256.1	YP_003829257.1	YP_003829258.1	YP_003829259.1	YP_003829260.1	YP_003829261.1	YP_003829262.1	YP_003829263.1			YP_003829264.1	YP_003829265.1	YP_003829266.1	YP_003829267.1	YP_003829268.1	YP_003829269.1	YP_003829270.1	YP_003829272.1	YP_003829273.1	YP_003829274.1		YP_003829275.1		YP_003829276.1	YP_003829277.1	YP_003829278.1	YP_003829279.1					YP_003829309.1	YP_003829220.1	YP_003829308.1
pYT1	NC_014476.2	Salmonella enterica	YP_003864222.1	YP_003864223.1	YP_003864224.1	YP_003864225.1	YP_003864226.1	YP_003864227.1	YP_003864228.1	YP_003864229.1	YP_003864230.1	YP_003864231.1		YP_003864232.1	YP_003864233.1	YP_003864236.1	YP_003864237.1	YP_003864238.1	YP_003864239.1	YP_003864241.1	YP_003864243.1	YP_003864244.1	YP_003864245.1			YP_003864246.1	YP_003864247.1			YP_003864248.1	YP_003864249.1		YP_003864251.1	YP_003864252.1	YP_003864253.1	YP_003864254.1	YP_003864257.1	YP_003864258.1
pETN48	NC_014615	Escherichia coli	YP_003937614.1	YP_003937615.1	YP_003937616.1	YP_003937617.1	YP_003937618.1	YP_003937619.1	YP_003937620.1	YP_003937621.1	YP_003937622.1	YP_003937623.1	YP_003937624.1		YP_003937627.1	YP_003937628.1	YP_003937629.1	YP_003937630.1	YP_003937631.1	YP_003937632.1	YP_003937633.1	YP_003937634.1	YP_003937635.1	YP_003937636.1	YP_003937637.1	YP_003937638.1	YP_003937639.1	YP_003937640.1	YP_003937641.1	YP_003937642.1	YP_003937643.1	YP_003937644.1	YP_003937645.1	YP_003937646.1		YP_003937647.1	YP_003937648.1	YP_003937649.1
pPAT9B02	NC_014839	Pantoea sp.	WP_013512193.1			WP_013512195.1	WP_013512196.1	WP_013512197.1	WP_013512198.1	WP_013512199.1	WP_013512216.1			WP_013512205.1		WP_013512207.1	WP_013512208.1	WP_013512209.1	WP_013512212.1	WP_013512213.1	WP_013512214.1		WP_013512215.1				WP_013512218.1			WP_013512221.1	WP_013512222.1		WP_013512224.1	WP_013511887.1		WP_013511888.1	WP_013512086.1
pPAT9B05	NC_014842	Pantoea sp.	WP_013512866.1			WP_013512868.1	WP_013512869.1	WP_013512870.1	WP_013512871.1	WP_013512872.1	WP_013512889.1			WP_013512877.1		WP_013512879.1	WP_049792274.1	WP_013512881.1	WP_013512885.1	WP_013512886.1	WP_013512887.1		WP_013512888.1				WP_013512891.1			WP_013512893.1	WP_013512894.1		WP_013512896.1	WP_013512899.1		WP_013512900.1
pc15-k	NC_015154	Klebsiella pneumoniae	YP_004249904.1	YP_004249905.1			YP_004249906.1	YP_004249907.1	YP_004249908.1	YP_004249909.1				YP_004249910.1		YP_004249914.1		YP_004249915.1	YP_004249917.1	YP_004249918.1	YP_004249919.1						YP_004249921.1		YP_004249922.1	YP_004249923.1	YP_004249924.1	YP_004249925.1	YP_004249926.1	YP_004249928.1		YP_004249929.1	YP_004249930.1	YP_004249931.1
pENTAS01	NC_015963	Enterobacter asburiae	WP_014063865.1			WP_014063867.1	WP_014063868.1	WP_014063869.1	WP_014063870.1	WP_014063871.1	WP_014063890.1			WP_014063874.1		WP_014063876.1	WP_014063877.1	WP_014063878.1	WP_014063886.1	WP_014063887.1	WP_014063888.1		WP_014063889.1				WP_014063892.1			WP_014063894.1	WP_014063895.1		WP_014063897.1	WP_014063900.1		WP_014063901.1	WP_014063906.1
pSM22	NC_015972	Serratia marcescens																	YP_004831110.1	YP_004831109.1	YP_004831108.1		YP_004831107.1			YP_004831106.1	YP_004831105.1			YP_004831104.1	YP_004831103.1	YP_004831102.1		YP_004831101.1		YP_004831100.1	YP_004831099.1
pHK17a	NC_016039	Escherichia coli	YP_004870049.1	YP_004870050.1	YP_004870051.1	YP_004870052.1	YP_004870053.1	YP_004870054.1	YP_004870055.1	YP_004870056.1	YP_004870057.1	YP_004870058.1		YP_004870059.1	YP_004870060.1	YP_004870064.1	YP_004870065.1	YP_004870066.1	YP_004870067.1	YP_004870069.1	YP_004870070.1	YP_004870071.1	YP_004870072.1	YP_004870073.1	YP_004870074.1	YP_004870075.1	YP_004870076.1	YP_004870077.1	YP_004870078.1	YP_004870079.1	YP_004870080.1	YP_004870081.1	YP_004870082.1	YP_004870084.1		YP_004870085.1	YP_004870086.1	YP_004870088.1
A	NC_016833	Shigella sonnei																																WP_000492721.1		WP_000986923.1		WP_000139335.1
pKPHS2	NC_016846	Klebsiella pneumoniae	YP_005229722.1	YP_005229721.1	YP_005229720.1	YP_005229719.1	YP_005229718.1	YP_005229717.1	YP_005229716.1	YP_005229715.1				YP_005229714.1		YP_005229707.1	YP_005229706.1	YP_005229705.1	YP_005229703.1	YP_005229702.1	YP_005229701.1	YP_005229700.1	YP_005229697.1			YP_005229696.1	YP_005229695.1		YP_005229694.1	YP_005229693.1	YP_005229692.1	YP_005229691.1	YP_005229690.1	YP_005229688.1		YP_005229687.1	YP_005229686.1	YP_005229685.1
unnamed	NC_016855	Salmonella enterica	WP_001151546.1	WP_000336297.1		WP_001274201.1	WP_000012129.1	WP_000399768.1	WP_001230719.1	WP_000146700.1	WP_000527896.1	WP_001026266.1		WP_001079995.1	WP_001278699.1	WP_000793310.1	WP_000105164.1	WP_000871995.1	WP_000833320.1	WP_000554823.1	WP_000827528.1	WP_000700023.1	WP_001226854.1			WP_001233881.1	WP_000055840.1			WP_001161719.1	WP_001007086.1		WP_000782438.1	WP_000009318.1		WP_000986921.1	WP_000177629.1	WP_000139307.1
TY474p1	NC_016858	Salmonella enterica	WP_001151546.1	WP_000336297.1		WP_001273051.1	WP_000012129.1	WP_000399768.1	WP_001230719.1	WP_000146700.1	WP_000527897.1	WP_001026266.1		WP_001079995.1	WP_001278699.1	WP_000793310.1	WP_000105164.1	WP_000871995.1	WP_000833320.1	WP_000554823.1	WP_000827529.1	WP_000700023.1	WP_001226854.1			WP_001233881.1	WP_000055840.1			WP_001161719.1	WP_001007087.1		WP_000782438.1	WP_000009318.1		WP_000986921.1	WP_000177629.1	WP_000139307.1
pSTMDT12_L	NC_016861	Salmonella enterica	WP_001151546.1	WP_000336297.1		WP_001274201.1	WP_000012129.1	WP_000399769.1	WP_001230719.1	WP_000146700.1	WP_000527896.1	WP_001026266.1		WP_001079995.1	WP_001278699.1	WP_000793310.1	WP_000105164.1	WP_000871995.1	WP_000833320.1	WP_000554823.1	WP_000827528.1	WP_000700023.1	WP_001226854.1			WP_001233881.1	WP_000055840.1			WP_001161719.1	WP_001007086.1		WP_000782438.1	WP_000009319.1		WP_000986921.1	WP_000177629.1	WP_000139307.1
pSTUK-100	NC_016864	Salmonella enterica	WP_001151546.1	WP_000336297.1		WP_001274201.1	WP_000012129.1	WP_000399768.1	WP_001230719.1	WP_000146700.1	WP_000527896.1	WP_001026266.1		WP_001079995.1	WP_001278699.1	WP_000793310.1	WP_000105164.1	WP_000871995.1	WP_000833320.1	WP_000554823.1	WP_000827528.1	WP_000700023.1	WP_001226854.1			WP_001233881.1	WP_000055839.1			WP_001161719.1	WP_001007086.1		WP_000782438.1	WP_000009318.1		WP_000986921.1	WP_000177629.1	WP_000139307.1
pUUH239.2	NC_016966	Klebsiella pneumoniae	YP_005351374.1	YP_005351375.1		YP_005351376.1	YP_005351377.1	YP_005351378.1	YP_005351379.1	YP_005351380.1	YP_005351381.1			YP_005351382.1		YP_005351389.1	YP_005351390.1	YP_005351391.1	YP_005351392.1	YP_005351393.1	YP_005351394.1	YP_005351395.1	YP_005351397.1			YP_005351398.1	YP_005351399.1		YP_005351400.1	YP_005351401.1	YP_005351402.1		YP_005351404.1	YP_005351406.1		YP_005351407.1	YP_005351408.1	YP_005351409.1
p798_93	NC_017054	Salmonella enterica	WP_001151546.1	WP_000336297.1		WP_001274201.1	WP_000012129.1	WP_000399768.1	WP_001230719.1	WP_000146700.1	WP_000527896.1	WP_001026266.1		WP_001079995.1	WP_001278699.1	WP_000793310.1	WP_000105164.1	WP_000871995.1	WP_000833320.1	WP_000554823.1	WP_000827529.1	WP_000700023.1	WP_001226854.1			WP_001233881.1	WP_000055840.1			WP_001161719.1	WP_001007087.1		WP_000782438.1	WP_000009318.1		truncated relaxase gene at plasmid coordinates 87120..92377	WP_000177629.1	WP_000139307.1
pSFxv_1	NC_017319	Shigella flexneri																																		WP_005087747.1; WP_000955265.1	WP_000205780.1	WP_000139368.1
pAA	NC_017627	Escherichia coli	WP_001151564.1	WP_000332487.1	WP_001254383.1	WP_001098991.1	WP_000012116.1	WP_000399805.1	WP_001230809.1	WP_000146647.1	WP_000896604.1	WP_001057278.1		WP_000809883.1		WP_001064267.1	WP_000214082.1	WP_001203729.1	WP_000830190.1	WP_001080257.1	WP_000821864.1	WP_000864329.1	WP_001030371.1	WP_001287905.1		WP_000623730.1	WP_000059820.1	WP_001244901.1	WP_000660698.1	WP_001137365.1	WP_001007076.1		WP_000850429.1	WP_000009342.1		WP_000986978.1	WP_000205739.1	WP_000139341.1
pUM146	NC_017630	Escherichia coli	WP_001151562.1	WP_000332487.1	WP_001254388.1	WP_001098988.1	WP_000012100.1	WP_000399783.1	WP_001340581.1	WP_000146665.1	WP_000002787.1	WP_001057274.1	WP_000235791.1	WP_000809889.1		WP_000069779.1	WP_000214087.1	WP_014639537.1		WP_001080252.1	WP_000821853.1	WP_000864334.1	WP_001030404.1		WP_000736414.1	WP_000624160.1	WP_000059830.1		WP_049789696.1	WP_000944329.1	WP_001007080.1		WP_000782451.1	WP_000009377.1		WP_000948350.1	WP_000205724.1	WP_000139321.1
pUMNK88_Ent	NC_017640	Escherichia coli		WP_000332484.1	WP_001254386.1	WP_000340272.1	WP_000012106.1	WP_000399785.1	WP_001230789.1	WP_000146630.1		WP_001423674.1		WP_000809841.1		WP_015675371.1	WP_000214084.1	WP_001203747.1	WP_000830839.1	WP_001104248.1	WP_000821823.1	WP_000864325.1	WP_001030376.1	WP_001287893.1		WP_000624110.1			WP_000126336.1		WP_001007033.1					WP_000986925.1	WP_000741232.1; WP_000205702.1	WP_000139309.1
pO83_CORR	NC_017659	Escherichia coli	YP_006162289.1	YP_006162288.1	YP_006162287.1	YP_006162286.1	YP_006162285.1	YP_006162284.1	YP_006162283.1	YP_006162282.1											YP_006162282.1									YP_006162282.1	YP_006162281.1		YP_006162279.1	YP_006162278.1		YP_006162275.1	YP_006162274.1	YP_006162216.1; YP_006162272.1
pSLT_SL1344	NC_017720	Salmonella enterica	WP_001151546.1	WP_000336297.1		WP_001273051.1	WP_000012129.1	WP_000399768.1	WP_001230719.1	WP_000146700.1	WP_000527897.1	WP_001026266.1		WP_001079995.1	WP_001278699.1	WP_000793310.1	WP_000105164.1	WP_000871995.1	WP_000833320.1	WP_000554823.1	WP_000827529.1	WP_000700023.1	WP_001226854.1			WP_001233881.1	WP_000055840.1			WP_001161719.1	WP_001007087.1		WP_000782438.1	WP_000009318.1		WP_000986921.1	WP_000177629.1	WP_000139307.1
unnamed	NC_017722	Escherichia coli	WP_001151538.1	WP_000283391.1	WP_001309237.1	WP_001098999.1	WP_000012116.1	WP_000399801.1	WP_001230778.1	WP_000146686.1	WP_000896600.1	WP_001057295.1	WP_001038347.1	WP_000809904.1																				WP_000009358.1		WP_000948336.1	WP_000205718.1	WP_000139327.1
PRA2	NC_017807	Rahnella aquatilis	WP_014695868.1			WP_014695870.1	WP_041673501.1	WP_014695872.1	WP_014695873.1	WP_014695874.1				WP_014695879.1		WP_014695880.1	WP_014695881.1	WP_014695882.1	WP_014695886.1	WP_014695887.1	WP_014695888.1		WP_014695889.1				WP_049804374.1			WP_014695895.1	WP_014695896.1		WP_014695898.1	WP_014695900.1		WP_014695901.1
pLELO	NC_018141	Legionella pneumophila				WP_014845152.1	WP_014845151.1	WP_014845150.1	WP_014845149.1	WP_014845148.1						WP_014845146.1	WP_014845145.1	WP_014845144.1	WP_014845143.1	WP_014845142.1	WP_014845141.1		WP_014845140.1				WP_014845139.1			WP_014845138.1	WP_014845137.1		WP_014845155.1	WP_014845135.1		WP_014845134.1
pAA-09EL50	NC_018654	Escherichia coli	WP_001151564.1																																	WP_001390491.1	WP_000205736.1	WP_000139330.1
pAA-09EL71	NC_018662	Escherichia coli	WP_001151564.1																																	WP_001390491.1	WP_000205736.1	WP_000139330.1
pAA-EA11	NC_018666	Escherichia coli	YP_006792607.1																																	YP_006792605.1	YP_006792602.1	YP_006792601.1
pCS0010A	NC_018954	Salmonella enterica	YP_006970921.1	YP_006970920.1	YP_006970919.1	YP_006970918.1	YP_006970917.1	YP_006970916.1	YP_006970915.1	YP_006970914.1	YP_006970913.1			YP_006970912.1		YP_006970911.1		YP_006970910.1	YP_006970909.1	YP_006970908.1	YP_006970907.1		YP_006970906.1	YP_006970905.1		YP_006970904.1	YP_006970903.1			YP_006970902.1	YP_006970901.1		YP_006970899.1	YP_006970898.1		YP_006970897.1	YP_006970896.1	YP_006970895.1
pSSAP03302A	NC_018966	Salmonella enterica	YP_006971049.1	YP_006971048.1	YP_006971047.1	YP_006971046.1	YP_006971045.1	YP_006971044.1	YP_006971043.1	YP_006971042.1	YP_006971041.1			YP_006971040.1		YP_006971039.1		YP_006971038.1	YP_006971037.1	YP_006971036.1	YP_006971035.1		YP_006971034.1	YP_006971033.1		YP_006971032.1	YP_006971031.1			YP_006971030.1	YP_006971029.1		YP_006971027.1	YP_006971026.1		YP_006971025.1	YP_006971024.1	YP_006971023.1
pTC1	NC_018998	Escherichia coli	YP_006940255.1	YP_006940256.1	YP_006940257.1	YP_006940258.1	YP_006940259.1	YP_006940260.1	YP_006940261.1	YP_006940262.1	YP_006940263.1	YP_006940264.1		YP_006940265.1	YP_006940266.1	YP_006940270.1	YP_006940271.1	YP_006940272.1	YP_006940273.1	YP_006940275.1	YP_006940276.1		YP_006940277.1	YP_006940278.1		YP_006940279.1	YP_006940280.1	YP_006940281.1	YP_006940282.1	YP_006940283.1	YP_006940284.1		YP_006940286.1	YP_006940288.1		YP_006940289.1	YP_006940290.1	YP_006940292.1
pYT2	NC_019001	Salmonella enterica	YP_006955616.1	YP_006955617.1	YP_006955618.1	YP_006955619.1	YP_006955620.1	YP_006955621.1	YP_006955622.1	YP_006955623.1	YP_006955624.1	YP_006955625.1		YP_006955626.1	YP_006955627.1	YP_006955631.1	YP_006955632.1	YP_006955633.1	YP_006955634.1	YP_006955636.1	YP_006955638.1	YP_006955639.1	YP_006955640.1			YP_006955641.1	YP_006955642.1			YP_006955643.1	YP_006955644.1		YP_006955646.1	YP_006955647.1	YP_006955648.1	YP_006955649.1	YP_006955650.1	YP_006955651.1
pChi7122-2	NC_019037	Escherichia coli	YP_006902940.1	YP_006902939.1	YP_006902938.1	YP_006902937.1	YP_006902936.1	YP_006902935.1	YP_006902934.1	YP_006902933.1	YP_006902932.1	YP_006902931.1	YP_006902930.1	YP_006902929.1	YP_006902928.1	YP_006902927.1	YP_006902926.1	YP_006902925.1	YP_006902924.1	YP_006902919.1	YP_006902916.1	YP_006902915.1	YP_006902914.1	YP_006902913.1		YP_006902912.1	YP_006902911.1	YP_006902910.1	YP_006902909.1	YP_006902908.1	YP_006902907.1		YP_006902905.1	YP_006902904.1		YP_006902903.1	YP_006902902.1	YP_006902901.1
pHK01	NC_019057	Escherichia coli	YP_006952235.1	YP_006952236.1	YP_006952237.1	YP_006952238.1	YP_006952239.1	YP_006952240.1	YP_006952241.1	YP_006952242.1	YP_006952243.1	YP_006952244.1		YP_006952245.1	YP_006952246.1	YP_006952251.1	YP_006952252.1	YP_006952253.1	YP_006952254.1	YP_006952256.1	YP_006952257.1	YP_006952258.1	YP_006952259.1	YP_006952260.1		YP_006952261.1	YP_006952262.1	YP_006952263.1	YP_006952264.1	YP_006952265.1	YP_006952266.1		YP_006952268.1	YP_006952270.1		YP_006952271.1	YP_006952272.1	YP_006952274.1
pHK09	NC_019071	Escherichia coli	YP_006953319.1	YP_006953320.1	YP_006953321.1	YP_006953322.1	YP_006953323.1	YP_006953324.1	YP_006953325.1	YP_006953326.1	YP_006953327.1	YP_006953328.1		YP_006953329.1	YP_006953330.1	YP_006953335.1	YP_006953336.1	YP_006953337.1	YP_006953338.1	YP_006953340.1	YP_006953341.1	YP_006953342.1	YP_006953343.1	YP_006953344.1		YP_006953345.1	YP_006953346.1	YP_006953347.1	YP_006953348.1	YP_006953349.1	YP_006953350.1		YP_006953352.1	YP_006953354.1		YP_006953355.1	YP_006953356.1	YP_006953358.1
pHK08	NC_019072	Escherichia coli	YP_006953418.1	YP_006953419.1	YP_006953420.1	YP_006953421.1	YP_006953422.1	YP_006953423.1	YP_006953424.1	YP_006953425.1	YP_006953426.1	YP_006953427.1		YP_006953428.1	YP_006953429.1	YP_006953433.1	YP_006953434.1	YP_006953435.1	YP_006953436.1	YP_006953438.1	YP_006953439.1	YP_006953440.1	YP_006953441.1	YP_006953442.1		YP_006953443.1	YP_006953444.1	YP_006953445.1	YP_006953446.1	YP_006953447.1	YP_006953448.1		YP_006953450.1	YP_006953452.1		YP_006953453.1	YP_006953454.1	YP_006953456.1
pHN7A8	NC_019073	Escherichia coli	YP_006953517.1	YP_006953518.1	YP_006953519.1	YP_006953520.1	YP_006953521.1	YP_006953522.1	YP_006953523.1	YP_006953524.1	YP_006953525.1	YP_006953526.1	YP_006953527.1	YP_006953528.1	YP_006953529.1	YP_006953531.1	YP_006953532.1	YP_006953533.1	YP_006953534.1	YP_006953537.1	YP_006953540.1	YP_006953541.1	YP_006953542.1			YP_006953543.1	YP_006953544.1	YP_006953545.1	YP_006953546.1	YP_006953547.1	YP_006953548.1	YP_006953549.1	YP_006953550.1	YP_006953552.1		YP_006953553.1	YP_006953554.1	YP_006953555.1
pGUE-NDM	NC_019089	Escherichia coli	YP_006953838.1	YP_006953837.1	YP_006953836.1	YP_006953835.1	YP_006953834.1	YP_006953833.1	YP_006953832.1	YP_006953831.1	YP_006953830.1	YP_006953829.1	YP_006953828.1	YP_006953827.1	YP_006953826.1	YP_006953823.1	YP_006953822.1	YP_006953821.1	YP_006953820.1	YP_006953819.1	YP_006953818.1		YP_006953817.1	YP_006953816.1		YP_006953815.1	YP_006953814.1	YP_006953813.1		YP_006953812.1	YP_006953811.1	YP_006953810.1	YP_006953809.1	YP_006953808.1		YP_006953807.1	YP_006953806.1	YP_006953805.1
pHK23a	NC_019090	Escherichia coli	YP_006953945.1	YP_006953946.1	YP_006953947.1	YP_006953948.1	YP_006953949.1	YP_006953950.1	YP_006953951.1	YP_006953952.1	YP_006953953.1	YP_006953954.1		YP_006953955.1	YP_006953956.1	YP_006953960.1	YP_006953961.1	YP_006953962.1	YP_006953963.1	YP_006953965.1	YP_006953966.1	YP_006953967.1	YP_006953968.1	YP_006953969.1		YP_006953970.1	YP_006953971.1	YP_006953972.1	YP_006953973.1	YP_006953974.1	YP_006953975.1		YP_006953977.1	YP_006953979.1		YP_006953980.1	YP_006953981.1	YP_006953983.1
p417H-90	NC_019094	Escherichia coli	YP_006954217.1	YP_006954215.1; YP_006954216.1	YP_006954214.1	YP_006954213.1	YP_006954212.1	YP_006954211.1	YP_006954210.1	YP_006954209.1	YP_006954208.1	YP_006954207.1	YP_006954206.1	YP_006954205.1	YP_006954204.1	YP_006954194.1	YP_006954193.1	YP_006954192.1	YP_006954191.1	YP_006954187.1	YP_006954186.1	YP_006954185.1	YP_006954185.1			YP_006954182.1	YP_006954181.1	YP_006954180.1	YP_006954179.1	YP_006954178.1	YP_006954177.1	YP_006954176.1	YP_006954175.1	YP_006954172.1; YP_006954173.1		YP_006954170.1; YP_006954171.1	YP_006954169.1	YP_006954166.1; YP_006954167.1
pXZ	NC_019095	Escherichia coli	YP_006954266.1	YP_006954267.1	YP_006954268.1	YP_006954269.1	YP_006954270.1	YP_006954271.1	YP_006954272.1	YP_006954273.1	YP_006954274.1	YP_006954275.1		YP_006954276.1	YP_006954277.1	YP_006954281.1			YP_006954282.1	YP_006954284.1	YP_006954285.1	YP_006954286.1	YP_006954287.1	YP_006954288.1		YP_006954289.1	YP_006954290.1	YP_006954291.1	YP_006954292.1	YP_006954293.1	YP_006954294.1		YP_006954296.1			YP_006954298.1	YP_006954299.1	YP_006954301.1
pSal6919a	NC_019108	Salmonella enterica	YP_006955228.1	YP_006955227.1	YP_006955226.1	YP_006955225.1	YP_006955224.1	YP_006955223.1	YP_006955222.1	YP_006955221.1	YP_006955220.1	YP_006955219.1		YP_006955218.1	YP_006955217.1	YP_006955214.1	YP_006955213.1	YP_006955212.1	YP_006955211.1	YP_006955209.1	YP_006955207.1	YP_006955206.1	YP_006955205.1			YP_006955204.1	YP_006955203.1			YP_006955202.1	YP_006955201.1		YP_006955199.1	YP_006955198.1	YP_006955197.1	YP_006955196.1	YP_006955195.1	YP_006955194.1
pSal8934b	NC_019109	Salmonella enterica	YP_006955368.1	YP_006955367.1	YP_006955366.1	YP_006955365.1	YP_006955364.1	YP_006955363.1	YP_006955362.1	YP_006955361.1	YP_006955360.1	YP_006955359.1		YP_006955358.1	YP_006955357.1	YP_006955354.1	YP_006955353.1	YP_006955352.1	YP_006955351.1	YP_006955349.1	YP_006955347.1	YP_006955346.1	YP_006955345.1			YP_006955344.1	YP_006955343.1			YP_006955342.1	YP_006955341.1		YP_006955339.1	YP_006955338.1	YP_006955337.1	YP_006955336.1	YP_006955335.1	YP_006955334.1
pSPUV	NC_019112	Salmonella enterica	YP_006955855.1	YP_006955854.1	YP_006955853.1	YP_006955852.1	YP_006955851.1	YP_006955850.1	YP_006955849.1	YP_006955848.1	YP_006955847.1	YP_006955846.1		YP_006955845.1	YP_006955844.1		YP_006955841.1	YP_006955840.1	YP_006955839.1	YP_006955837.1	YP_006955835.1		YP_006955833.1			YP_006955832.1	YP_006955831.1			YP_006955830.1	YP_006955830.1		YP_006955828.1	YP_006955827.1		YP_006955826.1	YP_006955825.1	YP_006955824.1
pSH696_117	NC_019117	Salmonella enterica	YP_006956474.1	YP_006956473.1	YP_006956472.1	YP_006956471.1	YP_006956470.1	YP_006956469.1	YP_006956468.1	YP_006956467.1	YP_006956466.1	YP_006956465.1	YP_006956464.1	YP_006956463.1	YP_006956462.1	YP_006956460.1	YP_006956459.1	YP_006956458.1	YP_006956457.1	YP_006956456.1	YP_006956455.1	YP_006956454.1	YP_006956453.1	YP_006956452.1	YP_006956451.1	YP_006956450.1	YP_006956449.1	YP_006956448.1	YP_006956447.1	YP_006956446.1	YP_006956445.1		YP_006956442.1	YP_006956441.1	YP_006956438.1	YP_006956437.1	YP_006956436.1	YP_006956434.1
pSH163_120	NC_019122	Salmonella enterica	YP_006957075.1	YP_006957074.1	YP_006957073.1	YP_006957072.1	YP_006957071.1	YP_006957070.1	YP_006957069.1	YP_006957068.1	YP_006957067.1	YP_006957066.1	YP_006957065.1	YP_006957064.1	YP_006957063.1	YP_006957061.1	YP_006957060.1	YP_006957059.1	YP_006957058.1	YP_006957057.1	YP_006957056.1	YP_006957055.1	YP_006957054.1	YP_006957053.1	YP_006957052.1	YP_006957051.1	YP_006957050.1	YP_006957049.1	YP_006957048.1	YP_006957047.1	YP_006957046.1		YP_006957043.1	YP_006957042.1	YP_006957040.1	YP_006957039.1	YP_006957038.1	YP_006957036.1
pSGSC3045-121	NC_019125	Salmonella enterica	YP_006957519.1			YP_006957522.1	YP_006957523.1	YP_006957524.1	YP_006957525.1	YP_006957526.1				YP_006957530.1	YP_006957527.1	YP_006957531.1	YP_006957533.1	YP_006957534.1	YP_006957535.1	YP_006957537.1	YP_006957538.1; YP_006957539.1		YP_006957540.1				YP_006957541.1			YP_006957542.1	YP_006957543.1		YP_006957545.1	YP_006957546.1	YP_006957373.1	YP_006957547.1	YP_006957370.1	YP_006957378.1
pKpQIL-IT	NC_019155	Klebsiella pneumoniae	YP_006958904.1	YP_006958903.1	YP_006958902.1	YP_006958900.1	YP_006958899.1	YP_006958898.1	YP_006958897.1	YP_006958896.1	YP_006958895.1			YP_006958894.1		YP_006958890.1	YP_006958889.1	YP_006958888.1	YP_006958886.1	YP_006958885.1	YP_006958883.1; YP_006958884.1	YP_006958882.1	YP_006958880.1			YP_006958879.1	YP_006958878.1		YP_006958877.1	YP_006958876.1	YP_006958875.1	YP_006958874.1	YP_006958873.1	YP_006958872.1	YP_006958942.1	YP_006958871.1	YP_006958870.1	YP_006958869.1
pKPN101-IT	NC_019165	Klebsiella pneumoniae	YP_006959454.1	YP_006959453.1	YP_006959452.1	YP_006959451.1	YP_006959450.1	YP_006959449.1	YP_006959448.1	YP_006959447.1				YP_006959446.1		YP_006959440.1	YP_006959439.1	YP_006959438.1	YP_006959436.1	YP_006959435.1	YP_006959434.1	YP_006959433.1	YP_006959431.1			YP_006959430.1	YP_006959429.1		YP_006959428.1	YP_006959427.1	YP_006959426.1	YP_006959425.1	YP_006959424.1	YP_006959422.1		YP_006959421.1	YP_006959420.1	YP_006959409.1; YP_006959419.1
pSF5	NC_019197	Shigella flexneri																																YP_006960295.1	YP_006960294.1	YP_006960292.1; YP_006960293.1*	YP_006960291.1	YP_006960290.1
p14-120	NC_019342	Salmonella sp.	YP_006964334.1		YP_006964332.1	YP_006964331.1	YP_006964330.1	YP_006964329.1	YP_006964328.1	YP_006964327.1				YP_006964325.1	YP_006964326.1	YP_006964324.1	YP_006964323.1	YP_006964322.1	YP_006964321.1	YP_006964319.1	YP_006964318.1		YP_006964317.1				YP_006964316.1			YP_006964315.1	YP_006964314.1		YP_006964313.1	YP_006964312.1		YP_006964311.1	YP_006964309.1
pKDO1	NC_019389	Klebsiella pneumoniae	YP_006973673.1	YP_006973674.1		YP_006973675.1		YP_006973677.1	YP_006973678.1	YP_006973679.1				YP_006973680.1		YP_006973685.1	YP_006973686.1	YP_006973687.1	YP_006973689.1	YP_006973690.1	YP_006973691.1	YP_006973692.1	YP_006973694.1			YP_006973695.1	YP_006973696.1		YP_006973697.1	YP_006973698.1	YP_006973699.1	YP_006973700.1	YP_006973701.1	YP_006973703.1		YP_006973704.1	YP_006973705.1	YP_006973706.1
pKPN_CZ	NC_019390	Klebsiella pneumoniae	YP_006973886.1	YP_006973887.1	YP_006973888.1	YP_006973889.1	YP_006973890.1	YP_006973891.1	YP_006973892.1	YP_006973893.1	YP_006973894.1			YP_006973895.1		YP_006973899.1	YP_006973900.1	YP_006973901.1	YP_006973902.1	YP_006973903.1	YP_006973904.1		YP_006973906.1			YP_006973907.1	YP_006973908.1		YP_006973909.1	YP_006973910.1	YP_006973911.1	YP_006973912.1	YP_006973913.1	YP_006973914.1		truncated relaxase gene at plasmid coordinates 184759..188064	YP_006973921.1	YP_006973922.1
pFOS-HK151325	NC_019424	Escherichia coli	YP_006990757.1	YP_006990758.1	YP_006990759.1	YP_006990760.1	YP_006990761.1	YP_006990762.1	YP_006990763.1	YP_006990764.1	YP_006990765.1	YP_006990766.1		YP_006990767.1	YP_006990768.1	YP_006990772.1	YP_006990773.1	YP_006990774.1	YP_006990775.1	YP_006990777.1	YP_006990778.1	YP_006990779.1	YP_006990780.1	YP_006990781.1		YP_006990782.1	YP_006990783.1	YP_006990784.1	YP_006990785.1	YP_006990786.1	YP_006990787.1		YP_006990789.1	YP_006990791.1		YP_006990792.1	YP_006990793.1	YP_006990795.1
pK1HV	NC_020087	Klebsiella pneumoniae	YP_007349623.1	YP_007349622.1		YP_007349621.1	YP_007349620.1	YP_007349619.1	YP_007349618.1	YP_007349617.1				YP_007349616.1		YP_007349609.1	YP_007349608.1	YP_007349607.1	YP_007349605.1	YP_007349604.1	YP_007349603.1		YP_007349600.1				YP_007349599.1		YP_007349598.1	YP_007349597.1	YP_007349596.1	YP_007349595.1	YP_007349594.1	YP_007349592.1		YP_007349591.1	YP_007349590.1	YP_007349589.1
pBK32179	NC_020132	Klebsiella pneumoniae	YP_007366588.1	YP_007366589.1	YP_007366590.1	YP_007366591.1	YP_007366592.1	YP_007366593.1	YP_007366594.1	YP_007366595.1	YP_007366596.1			YP_007366597.1		YP_007366604.1	YP_007366605.1	YP_007366606.1	YP_007366607.1	YP_007366608.1	YP_007366609.1	YP_007366610.1	YP_007366612.1			YP_007366613.1	YP_007366614.1		YP_007366615.1	YP_007366616.1	YP_007366617.1	YP_007366618.1	YP_007366619.1	YP_007366620.1		YP_007366621.1	YP_007366622.1	YP_007366623.1
pJIE186-2	NC_020271	Escherichia coli	YP_007443316.1	YP_007443317.1	YP_007443318.1	YP_007443319.1	YP_007443320.1	YP_007443321.1	YP_007443322.1	YP_007443323.1	YP_007443324.1			YP_007443325.1	YP_007443326.1																					YP_007443333.1	YP_007443334.1	YP_007443335.1
pHN3A11	NC_020278.2	Escherichia coli	YP_007447543.1	YP_007447544.1	YP_007447545.1	YP_007447546.1	YP_007447547.1	YP_007447548.1	YP_007447549.1	YP_007447550.1	YP_007447551.1			YP_007447553.1	YP_007447554.1	YP_007447558.1	YP_007447559.1	YP_007447560.1	YP_007447561.1	YP_007447563.1	YP_007447564.1	YP_007447565.1	YP_007447566.1	YP_007447567.1		YP_007447568.1	YP_007447569.1	YP_007447570.1	YP_007447571.1	YP_007447572.1	YP_007447573.1		YP_007447575.1	YP_007447577.1		YP_007447578.1	YP_007447579.1	YP_007447581.1
pSTU288-1	NC_021155	Salmonella enterica	WP_001151546.1	WP_000336297.1	WP_001676655.1	WP_001274201.1	WP_000012129.1	WP_000399769.1	WP_001230719.1	WP_000146700.1	WP_000527896.1	WP_001026266.1		WP_001079995.1	WP_001278699.1	WP_000793310.1	WP_000105164.1	WP_000871995.1	WP_000833320.1	WP_000554823.1	WP_000827528.1	WP_000700023.1	WP_001226854.1			WP_001233881.1	WP_000055840.1			WP_001161719.1	WP_001007086.1		WP_000782438.1	WP_015589607.1		WP_000986921.1	WP_000177629.1	WP_000139307.1
pKPX-2	NC_021199	Klebsiella pneumoniae	YP_007969657.1	YP_007969658.1	YP_007969659.1	YP_007969660.1	YP_007969661.1	YP_007969662.1	YP_007969663.1	YP_007969664.1	YP_007969665.1			YP_007969666.1		YP_007969673.1	YP_007969674.1	YP_007969675.1	YP_007969677.1	YP_007969678.1	YP_007969679.1		YP_007969681.1				YP_007969682.1		YP_007969683.1	YP_007969684.1	YP_007969685.1	YP_007969686.1	YP_007969687.1	YP_007969689.1		YP_007969690.1	YP_007969691.1	YP_007969692.1
pKRH	NC_021231	Klebsiella pneumoniae	WP_004144428.1		WP_004144426.1	WP_004144425.1	WP_004144424.1	WP_004144423.1	WP_020946865.1					WP_020946862.1		WP_004144411.1	WP_004144410.1	WP_004144409.1	WP_020946859.1	WP_004144406.1	WP_004144405.1	WP_004144404.1	WP_020946857.1			WP_004144400.1	WP_032451871.1		WP_046387521.1	WP_032451870.1	WP_004144396.1	WP_023389912.1	WP_004152629.1	WP_004144392.1		WP_004144391.1	WP_004144390.1	WP_020946853.1
pENT01	NC_021492	Enterobacter sp.	WP_016495608.1			WP_016495606.1	WP_016495605.1	WP_016495604.1	WP_016495603.1	WP_016495602.1	WP_016495584.1			WP_016495598.1		WP_016495595.1	WP_044489876.1	WP_016495593.1	WP_016495588.1	WP_016495587.1	WP_016495586.1		WP_016495585.1				WP_016495582.1			WP_016495580.1	WP_016495579.1		WP_016495578.1	WP_016495576.1		WP_016495575.1	WP_044489872.1
pKOX_NDM1	NC_021501	Klebsiella oxytoca	WP_008324167.1	WP_008324166.1	WP_008324165.1	WP_016247536.1	WP_016479987.1	WP_016247535.1	WP_008324157.1	WP_016479986.1	WP_008324135.1			WP_016247533.1	WP_008324141.1	WP_008324134.1	WP_008324133.1	WP_008324132.1	WP_042934586.1	WP_008324130.1	WP_016479983.1		WP_008324127.1			WP_016479982.1	WP_008324125.1		WP_008324122.1	WP_016247527.1	WP_008324119.1			WP_016479979.1		WP_016479978.1	WP_008324912.1	WP_008324922.1
pKPoxa-48N2	NC_021502	Klebsiella pneumoniae	YP_008110896.1	YP_008110897.1		YP_008110898.1	YP_008110899.1	YP_008110900.1	YP_008110901.1	YP_008110902.1; YP_008110903.1				YP_008110904.1		YP_008110908.1		YP_008110909.1	YP_008110911.1	YP_008110912.1	YP_008110913.1								YP_008110915.1	YP_008110916.1	YP_008110917.1	YP_008110918.1	YP_008110919.1	YP_008110921.1		YP_008110922.1	YP_008110923.1; YP_008110934.1	YP_008110924.1
p75	NC_021594	Serratia plymuthica	WP_020453971.1			WP_020453972.1	WP_037430027.1	WP_020453973.1	WP_041417423.1	WP_020453974.1				WP_020453975.1		WP_004953910.1	WP_020453976.1	WP_004953913.1	WP_004953915.1	WP_006322777.1	WP_020453978.1		WP_004953823.1				WP_020453979.1			WP_020453980.1	WP_020453981.1		WP_004953837.1	WP_004953840.1		WP_004953842.1	WP_004953848.1
pKN-LS6	NC_021654	Klebsiella pneumoniae	YP_008146360.1	YP_008146361.1	YP_008146362.1				YP_008146205.1	YP_008146206.1	YP_008146207.1			YP_008146208.1		YP_008146210.1	YP_008146211.1	YP_008146212.1	YP_008146213.1	YP_008146214.1	YP_008146215.1		YP_008146216.1			YP_008146217.1	YP_008146218.1			YP_008146219.1	YP_008146220.1	YP_008146221.1	YP_008146222.1	YP_008146223.1		YP_008146224.1	YP_008146225.1	YP_008146226.1
unnamed	NC_021817	Salmonella enterica	WP_020833562.1		WP_000662610.1	WP_001054221.1	WP_000398849.1	WP_001535119.1	WP_020833560.1	WP_000024509.1				WP_020833557.1	WP_008455352.1	WP_043991287.1	WP_024143549.1	WP_000715590.1	WP_004558357.1	WP_020833554.1	WP_020833553.1		WP_004558353.1				WP_020833552.1			WP_020833551.1	WP_020833550.1		WP_020833548.1	WP_020833547.1		WP_020833546.1	WP_020833545.1
RM1	NC_021871	Salmonella bongori	WP_020842490.1			WP_020842487.1	WP_000398849.1	WP_020842486.1	WP_020842485.1	WP_020842484.1	WP_020842481.1			WP_024143502.1	WP_020842483.1	WP_049823143.1	WP_001525791.1	WP_020842475.1	WP_049823147.1	WP_020842472.1	WP_020842471.1		WP_020842470.1				WP_020842469.1			WP_020842468.1	WP_020842467.1		WP_020842465.1	WP_024143499.1		truncated relaxase gene gene at plasmid coordinates 10237..4942
pCADAB1	NC_022235	Sphingomonas sp.					YP_008494351.1	YP_008494352.1	YP_008494353.1	YP_008494354.1						YP_008494357.1	YP_008494359.1	YP_008494361.1	YP_008494363.1	YP_008494364.1	YP_008494365.1		YP_008494366.1							YP_008494367.1	YP_008494368.1			YP_008494374.1		YP_008494373.1
pCss165Kan	NC_022333	Escherichia coli	YP_008531356.1			YP_008531353.1	YP_008531350.1	YP_008531349.1	YP_008531348.1	YP_008531347.1				YP_008531343.1		YP_008531342.1	YP_008531341.1	YP_008531340.1	YP_008531339.1	YP_008531337.1	YP_008531336.1		YP_008531335.1				YP_008531334.1			YP_008531333.1	YP_008531332.1		YP_008531330.1	YP_008531329.1		YP_008531328.1	YP_008531326.1; YP_008531457.1	YP_008531459.1; YP_008531539.1
pDT104	NC_022570	Salmonella enterica	WP_001151546.1	WP_000336297.1		WP_001274201.1	WP_000012129.1	WP_000399768.1	WP_001230719.1	WP_000146700.1	WP_000527896.1	WP_001026266.1		WP_001079995.1	WP_001278699.1	WP_000793310.1	WP_000105164.1	WP_000871995.1	WP_000833320.1	WP_000554823.1	WP_000827528.1	WP_000700023.1	WP_001226854.1			WP_001233881.1	WP_022743183.1			WP_001161719.1	WP_001007086.1		WP_022743186.1	WP_022743189.1		WP_022743192.1	WP_000177629.1	WP_000139307.1
pKp11-42	NC_022609	Klebsiella pneumoniae	YP_008719622.1	YP_008719623.1	YP_008719624.1	YP_008719625.1	YP_008719626.1	YP_008719627.1	YP_008719628.1	YP_008719629.1				YP_008719630.1		YP_008719634.1	YP_008719635.1	YP_008719636.1	YP_008719637.1	YP_008719639.1	YP_008719640.1		YP_008719642.1				YP_008719643.1			YP_008719644.1	YP_008719645.1			YP_008719647.1		YP_008719648.1	YP_008719649.1	YP_008719650.1
pHUSEC2011-2	NC_022743	Escherichia coli	YP_008766624.1	YP_008766623.1																																YP_008766620.1	YP_008766617.1	YP_008766616.1
pEQ011	NC_023315	Escherichia coli	YP_008997961.1	YP_008997960.1	YP_008997959.1	YP_008997958.1	YP_008997957.1	YP_008997956.1	YP_008997955.1	YP_008997954.1	YP_008997953.1	YP_008997952.1	YP_008997951.1	YP_008997950.1	YP_008997949.1	YP_008997947.1	YP_008997946.1	YP_008997945.1	YP_008997944.1	YP_008997941.1	YP_008997940.1	YP_008997939.1	YP_008997938.1	YP_008997937.1	YP_008997936.1	YP_008997935.1	YP_008997934.1	YP_008997933.1		YP_008997932.1	YP_008997931.1		YP_008997929.1	YP_008997927.1		YP_008997926.1	YP_008997925.1	YP_008997924.1
pACN001-B	NC_023327	Escherichia coli	YP_008998609.1	YP_008998610.1	YP_008998611.1	YP_008998612.1	YP_008998613.1	YP_008998614.1	YP_008998615.1	YP_008998616.1	YP_008998617.1																								YP_008998573.1	YP_008998618.1	YP_008998620.1	YP_008998622.1; YP_008998655.1
pKP09085	NC_023332	Klebsiella pneumoniae	YP_008999038.1	YP_008999039.1		YP_008999040.1	YP_008999041.1	YP_008999042.1		YP_008999043.1	YP_008999044.1			YP_008999045.1		YP_008999052.1	YP_008999053.1	YP_008999054.1	YP_008999055.1	YP_008999056.1	YP_008999057.1	YP_008999058.1	YP_008999060.1				YP_008999061.1		YP_008999062.1		YP_008999063.1		YP_008999065.1	YP_008999067.1		YP_008999068.1	YP_008999069.1	YP_008999070.1
pKP007	NC_023333	Klebsiella pneumoniae	YP_008999240.1	YP_008999241.1		YP_008999242.1	YP_008999243.1	YP_008999244.1	YP_008999245.1	YP_008999246.1	YP_008999247.1			YP_008999248.1		YP_008999255.1	YP_008999256.1	YP_008999257.1	YP_008999258.1	YP_008999259.1	YP_008999260.1	YP_008999261.1	YP_008999263.1			YP_008999264.1	YP_008999265.1		YP_008999266.1	YP_008999267.1	YP_008999268.1		YP_008999270.1	YP_008999272.1		YP_008999273.1	YP_008999274.1	YP_008999275.1
pKP02022	NC_023334	Klebsiella pneumoniae	YP_008999455.1	YP_008999456.1		YP_008999457.1	YP_008999458.1	YP_008999459.1	YP_008999460.1	YP_008999461.1	YP_008999462.1			YP_008999463.1		YP_008999470.1	YP_008999471.1	YP_008999472.1	YP_008999473.1	YP_008999474.1	YP_008999475.1	YP_008999476.1	YP_008999478.1			YP_008999479.1	YP_008999480.1		YP_008999481.1	YP_008999482.1	YP_008999483.1		YP_008999485.1	YP_008999487.1		YP_008999488.1	YP_008999489.1	YP_008999490.1
pKP1504-kpc	NC_023903	Klebsiella pneumoniae	YP_009022565.1	YP_009022566.1	YP_009022567.1	YP_009022568.1	YP_009022569.1	YP_009022570.1	YP_009022571.1	YP_009022572.1				YP_009022573.1		YP_009022580.1	YP_009022581.1	YP_009022582.1	YP_009022584.1	YP_009022585.1	YP_009022586.1	YP_009022587.1	YP_009022590.1			YP_009022591.1	YP_009022592.1		YP_009022593.1	YP_009022594.1	YP_009022595.1	YP_009022596.1	YP_009022597.1	YP_009022599.1		YP_009022600.1	YP_009022601.1	YP_009022503.1; YP_009022602.1
pKP1780-kpc	NC_023904	Klebsiella pneumoniae	YP_009022672.1	YP_009022673.1	YP_009022674.1	YP_009022675.1	YP_009022676.1	YP_009022677.1	YP_009022678.1	YP_009022679.1				YP_009022680.1		YP_009022687.1	YP_009022688.1	YP_009022689.1	YP_009022691.1	YP_009022692.1	YP_009022693.1	YP_009022694.1	YP_009022697.1			YP_009022698.1	YP_009022699.1		YP_009022700.1	YP_009022701.1	YP_009022702.1	YP_009022703.1	YP_009022704.1	YP_009022706.1		YP_009022707.1	YP_009022708.1	YP_009022610.1; YP_009022709.1
pKP1870-kpc	NC_023905	Klebsiella pneumoniae	YP_009022780.1	YP_009022781.1	YP_009022782.1	YP_009022783.1	YP_009022784.1	YP_009022785.1	YP_009022786.1	YP_009022787.1	YP_009022788.1			YP_009022789.1		YP_009022795.1	YP_009022796.1	YP_009022797.1	YP_009022798.1	YP_009022799.1	YP_009022800.1	YP_009022801.1	YP_009022803.1			YP_009022804.1	YP_009022805.1		YP_009022806.1	YP_009022807.1	YP_009022808.1	YP_009022809.1	YP_009022810.1	YP_009022812.1		YP_009022813.1	YP_009022814.1	YP_009022717.1; YP_009022815.1
pKP3913-kpc	NC_023906	Klebsiella pneumoniae	YP_009022884.1	YP_009022885.1	YP_009022886.1	YP_009022887.1	YP_009022888.1	YP_009022889.1	YP_009022890.1	YP_009022891.1				YP_009022892.1		YP_009022899.1	YP_009022900.1	YP_009022901.1	YP_009022903.1	YP_009022904.1	YP_009022905.1	YP_009022906.1	YP_009022909.1			YP_009022910.1	YP_009022911.1		YP_009022912.1	YP_009022913.1	YP_009022914.1	YP_009022915.1	YP_009022916.1	YP_009022918.1		YP_009022919.1	YP_009022920.1	YP_009022823.1; YP_009022921.1
pDM0133	NC_024956	Escherichia coli	YP_009060159.1	YP_009060158.1	YP_009060157.1	YP_009060156.1	YP_009060155.1	YP_009060154.1	YP_009060153.1	YP_009060152.1	YP_009060151.1	YP_009060150.1		YP_009060149.1	YP_009060148.1	YP_009060147.1	YP_009060146.1	YP_009060145.1	YP_009060144.1	YP_009060143.1	YP_009060142.1		YP_009060141.1			YP_009060140.1	YP_009060139.1	YP_009060138.1	YP_009060137.1	YP_009060136.1	YP_009060135.1	YP_009060134.1	YP_009060133.1	YP_009060132.1		YP_009060129.1	YP_009060128.1	YP_009060121.1; YP_009060127.1
pKp848CTX	NC_024992	Klebsiella pneumoniae	YP_009062387.1	YP_009062388.1	YP_009062389.1	YP_009062390.1	YP_009062391.1	YP_009062392.1	YP_009062393.1	YP_009062394.1	YP_009062395.1			YP_009062396.1		YP_009062402.1	YP_009062403.1	YP_009062404.1	YP_009062405.1	YP_009062406.1	YP_009062407.1		YP_009062409.1			YP_009062410.1	YP_009062411.1		YP_009062412.1	YP_009062413.1	YP_009062414.1	YP_009062415.1	YP_009062416.1	YP_009062417.1		YP_009062418.1	YP_009062419.1	YP_009062420.1
pMC-NDM	NC_025106	Escherichia coli	YP_009066475.1	YP_009066476.1	YP_009066477.1	YP_009066478.1	YP_009066479.1	YP_009066480.1	YP_009066481.1	YP_009066482.1	YP_009066483.1	YP_009066484.1	YP_009066485.1	YP_009066486.1	YP_009066487.1	YP_009066490.1	YP_009066491.1	YP_009066492.1	YP_009066493.1	YP_009066494.1	YP_009066495.1		YP_009066496.1	YP_009066497.1		YP_009066498.1	YP_009066499.1	YP_009066500.1		YP_009066501.1	YP_009066502.1	YP_009066503.1	YP_009066504.1	YP_009066505.1		YP_009066506.1	YP_009066507.1	YP_009066508.1; YP_009066518.1
pBK30683	NC_025131	Klebsiella pneumoniae	YP_009067682.1	YP_009067683.1	YP_009067684.1	YP_009067685.1	YP_009067686.1	YP_009067687.1	YP_009067688.1	YP_009067689.1				YP_009067690.1		YP_009067699.1	YP_009067700.1	YP_009067701.1	YP_009067703.1	YP_009067704.1	YP_009067705.1	YP_009067706.1	YP_009067709.1			YP_009067710.1	YP_009067711.1		YP_009067712.1	YP_009067713.1	YP_009067714.1		YP_009067715.1	YP_009067717.1		YP_009067718.1	YP_009067719.1	YP_009067720.1
pH2291-144	NC_025139	Escherichia coli	YP_009068354.1	YP_009068353.1	YP_009068352.1	YP_009068351.1	YP_009068350.1	YP_009068349.1	YP_009068348.1	YP_009068347.1	YP_009068346.1	YP_009068345.1	YP_009068344.1	YP_009068343.1	YP_009068342.1	YP_009068340.1	YP_009068339.1	YP_009068338.1	YP_009068337.1	YP_009068336.1	YP_009068335.1	YP_009068334.1	YP_009068333.1	YP_009068332.1	YP_009068331.1	YP_009068330.1	YP_009068329.1	YP_009068328.1	YP_009068326.1; YP_009068327.1	YP_009068325.1	YP_009068324.1	YP_009068323.1	YP_009068322.1	YP_009068320.1	YP_009068319.1	YP_009068318.1	YP_009068317.1	YP_009068305.1; YP_009068316.1
pH1038-142	NC_025141	Escherichia coli	YP_009068615.1	YP_009068616.1	YP_009068617.1	YP_009068618.1	YP_009068619.1	YP_009068620.1	YP_009068621.1	YP_009068622.1	YP_009068623.1	YP_009068624.1	YP_009068625.1	YP_009068626.1	YP_009068627.1	YP_009068525.1; YP_009068629.1	YP_009068630.1	YP_009068631.1	YP_009068632.1	YP_009068635.1	YP_009068636.1	YP_009068637.1	YP_009068638.1	YP_009068639.1		YP_009068640.1	YP_009068641.1	YP_009068642.1		YP_009068643.1	YP_009068644.1	YP_009068645.1	YP_009068646.1	YP_009068537.1; YP_009068648.1		YP_009068536.1; YP_009068649.1	YP_009068650.1	YP_009068652.1
pKpQIL-10	NC_025166	Klebsiella pneumoniae	YP_009070172.1	YP_009070173.1	YP_009070174.1	YP_009070175.1	YP_009070176.1	YP_009070177.1	YP_009070178.1	YP_009070179.1				YP_009070180.1		YP_009070186.1	YP_009070187.1	YP_009070188.1	YP_009070190.1	YP_009070191.1	YP_009070192.1	YP_009070193.1	YP_009070196.1			YP_009070197.1	YP_009070198.1		YP_009070199.1	YP_009070200.1	YP_009070201.1	YP_009070202.1	YP_009070203.1	YP_009070205.1		YP_009070206.1	YP_009070207.1	YP_009070091.1; YP_009070208.1
pKpQIL-Ec	NC_025167	Escherichia coli	YP_009070282.1	YP_009070283.1	YP_009070284.1	YP_009070285.1	YP_009070286.1	YP_009070287.1	YP_009070288.1	YP_009070289.1				YP_009070290.1		YP_009070296.1	YP_009070297.1	YP_009070298.1	YP_009070300.1	YP_009070301.1	YP_009070302.1	YP_009070303.1	YP_009070306.1			YP_009070307.1	YP_009070308.1		YP_009070309.1	YP_009070310.1	YP_009070311.1	YP_009070312.1	YP_009070313.1	YP_009070315.1		YP_009070316.1	YP_009070317.1	YP_009070216.1; YP_009070318.1
pH2332-166	NC_025175	Escherichia coli	YP_009070619.1	YP_009070618.1	YP_009070617.1	YP_009070616.1	YP_009070615.1	YP_009070614.1	YP_009070613.1	YP_009070612.1	YP_009070611.1	YP_009070610.1	YP_009070609.1	YP_009070608.1	YP_009070607.1	YP_009070605.1	YP_009070604.1	YP_009070603.1	YP_009070602.1	YP_009070601.1	YP_009070600.1	YP_009070599.1	YP_009070598.1	YP_009070597.1	YP_009070596.1	YP_009070595.1	YP_009070594.1	YP_009070593.1	YP_009070591.1; YP_009070592.1	YP_009070590.1	YP_009070589.1	YP_009070588.1	YP_009070587.1	YP_009070586.1		YP_009070583.1	YP_009070582.1	YP_009070581.1
pH1519-76	NC_025177	Escherichia coli	YP_009070964.1	YP_009070965.1	YP_009070966.1	YP_009070967.1	YP_009070968.1	YP_009070969.1	YP_009070970.1	YP_009070971.1	YP_009070972.1	YP_009070973.1		YP_009070975.1	YP_009070976.1	YP_009070984.1	YP_009070985.1	YP_009070986.1	YP_009070987.1	YP_009070993.1	YP_009070996.1	YP_009070997.1	YP_009070998.1	YP_009070999.1	YP_009071000.1	YP_009071001.1	YP_009071002.1	YP_009071003.1	YP_009071004.1	YP_009071005.1	YP_009071006.1	YP_009071007.1	YP_009071008.1	YP_009071010.1		YP_009071011.1	YP_009071012.1	YP_009071014.1
pC59-153	NC_025179	Escherichia coli	YP_009071227.1	YP_009071228.1	YP_009071229.1	YP_009071230.1	YP_009071231.1	YP_009071232.1	YP_009071233.1	YP_009071234.1	YP_009071235.1	YP_009071236.1	YP_009071237.1	YP_009071238.1	YP_009071239.1	YP_009071241.1	YP_009071242.1	YP_009071243.1	YP_009071244.1	YP_009071245.1	YP_009071246.1	YP_009071247.1	YP_009071248.1	YP_009071249.1	YP_009071250.1	YP_009071251.1	YP_009071252.1	YP_009071253.1	YP_009071254.1	YP_009071255.1	YP_009071256.1		YP_009071257.1	YP_009071259.1		YP_009071262.1	YP_009071263.1	YP_009071265.1
pRJF866	NC_025184	Klebsiella pneumoniae	YP_009071577.1	YP_009071578.1	YP_009071579.1	YP_009071580.1	YP_009071581.1	YP_009071582.1	YP_009071583.1	YP_009071584.1	YP_009071589.1			YP_009071585.1	YP_009071586.1	YP_009071590.1	YP_009071591.1	YP_009071592.1	YP_009071593.1	YP_009071594.1	YP_009071595.1		YP_009071597.1			YP_009071598.1	YP_009071599.1		YP_009071600.1	YP_009071601.1	YP_009071602.1			YP_009071606.1		YP_009071607.1	YP_009071608.1	YP_009071609.1
pKpQIL-234	NC_025187	Klebsiella pneumoniae	YP_009071922.1	YP_009071923.1	YP_009071924.1	YP_009071925.1	YP_009071926.1	YP_009071927.1	YP_009071928.1	YP_009071929.1				YP_009071930.1		YP_009071936.1	YP_009071937.1	YP_009071938.1	YP_009071940.1	YP_009071941.1	YP_009071942.1	YP_009071943.1	YP_009071946.1			YP_009071947.1	YP_009071948.1		YP_009071949.1	YP_009071950.1	YP_009071951.1	YP_009071952.1	YP_009071953.1	YP_009071955.1		YP_009071956.1	YP_009071957.1	YP_009071841.1; YP_009071958.1
pAA86S	NZ_AFET01000005	Escherichia coli	WP_000124983.1	WP_000332484.1	WP_001254386.1	WP_000340272.1	WP_000012106.1	WP_000399792.1	WP_001230787.1	WP_000146668.1	WP_024179131.1	WP_001057292.1	WP_001038341.1	WP_000809902.1		WP_001064268.1	WP_000214084.1	WP_001203746.1	WP_000830839.1	WP_001104248.1	WP_000821823.1	WP_000864325.1	WP_001030376.1	WP_001287893.1		WP_000624110.1	WP_000052614.1	WP_001244890.1		WP_000979534.1	WP_001007030.1	WP_000628099.1	WP_000850424.1	WP_001385658.1		WP_000986990.1	WP_000205718.1	WP_000139348.1
pUMNF18_IncFV	NZ_AGTD01000004	Escherichia coli	WP_001137413.1			WP_001054135.1	WP_000016323.1	WP_000406018.1	WP_000794313.1	WP_000024506.1				WP_001046445.1	WP_000786057.1	WP_000714174.1	WP_000206177.1	WP_000286241.1	WP_001083236.1	WP_000832605.1	WP_000833263.1		WP_001202910.1				WP_000906495.1			WP_001237463.1	WP_000963403.1		WP_000812365.1	WP_000056177.1		WP_000949132.1	WP_001071490.1
pSMC2	NZ_AP013065	Serratia marcescens				WP_052475477.1		WP_041038636.1		WP_052475479.1				WP_041038640.1		WP_052475484.1	WP_052475485.1	WP_052475488.1	WP_041038698.1	WP_052475490.1	WP_052475503.1		WP_041038644.1				WP_052475504.1			WP_052475505.1	WP_041038650.1			WP_041038706.1		WP_052475506.1
pST3553	NZ_AP014566	Salmonella enterica	WP_013307857.1	WP_000336297.1		WP_001274201.1	WP_000012129.1	WP_000399768.1	WP_001230719.1	WP_000146700.1	WP_000527896.1	WP_001026266.1		WP_001079995.1	WP_001278699.1	WP_000793310.1	WP_000105164.1	WP_000871995.1	WP_000833320.1	WP_000554823.1	WP_000827528.1	WP_000700023.1	WP_001226854.1			WP_001233881.1	WP_000055840.1			WP_001161719.1	WP_001007086.1		WP_000782438.1	WP_000009318.1		WP_000986921.1	WP_000177629.1	WP_000139307.1
pECOS88like	NZ_CBTO010000001	Escherichia coli	WP_001151524.1	WP_000283385.1	WP_001309237.1	WP_000994779.1	WP_000012106.1	WP_000399785.1	WP_001230787.1	WP_000146685.1	WP_000002792.1	WP_001324648.1	WP_001038342.1	WP_000809841.1		WP_001064252.1	WP_000214082.1	WP_001203720.1	WP_000830839.1	WP_000777693.1	WP_000821846.1	WP_000864325.1	WP_001030389.1	WP_024259548.1		WP_000624110.1	WP_000052618.1	WP_001244875.1		WP_000982833.1	WP_001007012.1		WP_001447147.1	WP_001589502.1		WP_024259549.1	WP_000205759.1	WP_000139359.1
pSCV50	NZ_CM001063	Salmonella enterica																													WP_001541559.1	WP_000265292.1; WP_024131413.1	WP_001541558.1	WP_001541557.1		WP_001541555.1*	WP_000177630.1	WP_000139307.1
pECD227_113	NZ_CM001144	Escherichia fergusonii	WP_001151524.1	WP_000283385.1	WP_001309237.1	WP_000994779.1	WP_000012106.1	WP_000399792.1	WP_001230787.1	WP_000146692.1	WP_000002792.1	WP_001324648.1	WP_001038342.1	WP_000809841.1		WP_001064247.1	WP_000097319.1	WP_001203720.1	WP_000830187.1	WP_000777688.1	WP_000821847.1	WP_000864318.1	WP_001030367.1	WP_001287913.1	WP_000415567.1	WP_000624109.1	WP_000059850.1	WP_001244898.1	WP_024242794.1	WP_000982831.1	WP_001007054.1	WP_042047709.1	WP_000850422.1	WP_000009350.1		WP_000987007.1	WP_000205777.1	WP_000139360.1
unnamed	NZ_CM001154	Salmonella enterica	WP_001151568.1	WP_000283370.1	WP_001234801.1	WP_001274203.1	WP_000012129.1	WP_000399760.1	WP_001230717.1	WP_000146698.1	WP_000527898.1	WP_024134051.1		WP_001015676.1	WP_001278699.1	WP_000793308.1	WP_000102756.1	WP_000871994.1	WP_000830820.1	WP_001576661.1	WP_000827526.1	WP_001220321.1	WP_001227834.1			WP_001233883.1	WP_000055842.1				WP_001007082.1		WP_000850404.1	WP_000009315.1		WP_000986919.1	WP_000177627.1	WP_000129019.1
pLDNY2	NZ_CM001375	Fluoribacter dumoffii				WP_014845152.1																									WP_019350436.1		WP_014845155.1	WP_019350438.1		WP_014845134.1
pMEA01	NZ_CM003352	Sphingomonas sp.					WP_020818508.1	WP_020818507.1	WP_021223067.1	WP_020818505.1						WP_020818502.1	WP_020818500.1	WP_021223066.1	WP_020818496.1	WP_020818495.1	WP_029986356.1		WP_048574956.1							WP_025160431.1	WP_020818491.1			WP_020818473.1; WP_048574918.1		WP_020818474.1
pMT	NZ_CM003368	Yersinia pestis				WP_011901844.1	WP_011201805.1	WP_011201806.1	WP_011201807.1	WP_011901843.1	WP_011201812.1			WP_011201809.1	WP_016674195.1	WP_011901842.1	WP_011201813.1	WP_011901841.1	WP_032485960.1	WP_016674192.1	WP_011201817.1		WP_011201818.1			WP_011901838.1	WP_011901837.1			WP_016674190.1	WP_011201822.1			WP_016674166.1		WP_016674165.1	WP_011901847.1	WP_008324922.1
SCBI_Pl	NZ_CP003425	Serratia sp.	WP_042785944.1			WP_042785940.1	WP_042785939.1	WP_042785938.1	WP_042785936.1	WP_042785935.1				WP_042785971.1		WP_042785931.1	WP_049866744.1	WP_042785929.1	WP_042785927.1	WP_049866743.1	WP_049866742.1		WP_049866737.1				WP_042785925.1		WP_042785924.1	WP_042785923.1	WP_042785922.1	WP_049866736.1		WP_042785920.1		WP_042785919.1	WP_042785916.1
unnamed	NZ_CP004007	Legionella oakridgensis			WP_025386760.1		WP_025386763.1	WP_025386764.1	WP_025386765.1	WP_025386766.1				WP_025386767.1		WP_025386768.1	WP_025386769.1	WP_042239583.1	WP_025386771.1	WP_025386772.1	WP_025386773.1		WP_025386774.1				WP_025386775.1			WP_025386776.1	WP_025386777.1			WP_025386779.1		WP_025386780.1
p1ColV5155	NZ_CP005931	Escherichia coli	WP_000124981.1	WP_000332490.1	WP_001442099.1	WP_000340276.1	WP_000012106.1	WP_000399774.1	WP_001230787.1	WP_000146685.1	WP_000002787.1	WP_001324648.1	WP_001038351.1	WP_000809834.1		WP_001064245.1	WP_000099688.1	WP_001203720.1	WP_000830183.1	WP_000777703.1	WP_000821867.1	WP_000864318.1	WP_001030378.1				WP_021512271.1		WP_001312854.1; WP_024189648.1	WP_000944319.1		WP_040111998.1	WP_000850416.1			WP_040111974.1	WP_021512286.1	WP_040111971.1
pO145-13516	NZ_CP006263	Escherichia coli	WP_000124981.1	WP_025380718.1	WP_001254386.1	WP_000340272.1	WP_000012106.1	WP_000399792.1	WP_001230787.1	WP_025380717.1	WP_025380716.1	WP_025380715.1	WP_001038348.1	WP_021532964.1																	WP_040126241.1		WP_000782454.1	WP_001369365.1		WP_025380714.1	WP_000205715.1	WP_000139321.1
p3PCN033	NZ_CP006635	Escherichia coli	WP_001151524.1	WP_000283385.1	WP_001309237.1	WP_000994779.1	WP_000012106.1	WP_000399792.1	WP_001230787.1	WP_000146685.1	WP_001376242.1	WP_001324648.1	WP_001038342.1	WP_000809838.1		WP_001064245.1	WP_000099686.1	WP_001203720.1	WP_000830183.1	WP_000777700.1	WP_000821841.1	WP_000864318.1	WP_001030393.1	WP_001287910.1	WP_001324103.1	WP_000624109.1	WP_000059851.1	WP_001244898.1	WP_001389370.1	WP_000982840.1	WP_001007018.1		WP_023565183.1	WP_000009324.1		WP_000986962.1	WP_000205749.1	WP_000139315.1
pMT1	NZ_CP006746	Yersinia pestis				WP_011901844.1	WP_011201805.1	WP_011201806.1	WP_011201807.1	WP_011901843.1	WP_011201812.1			WP_011201809.1	WP_016674195.1	WP_011901842.1	WP_011201813.1	WP_011901841.1	WP_032485960.1	WP_016674192.1			WP_011201818.1			WP_011901838.1	WP_011901837.1			WP_016674190.1	WP_011201822.1			WP_016674166.1		WP_050883504.1	WP_011901847.1	WP_008324922.1
pMT1	NZ_CP006749	Yersinia pestis				WP_011901844.1	WP_011201805.1	WP_011201806.1	WP_011201807.1	WP_011901843.1	WP_011201812.1			WP_011201809.1	WP_016674195.1	WP_011901842.1	WP_011201813.1	WP_011901841.1	WP_032485960.1	WP_016674192.1	WP_011201817.1		WP_011201818.1			WP_011901838.1	WP_011901837.1			WP_016674190.1	WP_011201822.1			WP_016674166.1		WP_016674165.1	WP_011901847.1	WP_008324922.1
pMT1	NZ_CP006752	Yersinia pestis				WP_011901844.1	WP_011201805.1	WP_011201806.1	WP_011201807.1	WP_011901843.1	WP_011201812.1			WP_011201809.1	WP_016674195.1	WP_011901842.1	WP_011201813.1	WP_011901841.1	WP_032485960.1	WP_016674192.1	WP_011201817.1		WP_011201818.1			WP_011901838.1	WP_011901837.1			WP_016674190.1	WP_011201822.1			WP_016674166.1		WP_016674165.1	WP_011901847.1	WP_008324922.1
pMT	NZ_CP006756	Yersinia pestis				WP_011901844.1	WP_011201805.1	WP_011201806.1	WP_011201807.1	WP_011901843.1	WP_011201812.1			WP_011201809.1	WP_016674195.1	WP_011901842.1	WP_011201813.1	WP_011901841.1	WP_032485960.1	WP_016674192.1			WP_011201818.1			WP_011901838.1	WP_011901837.1			WP_016674190.1	WP_011901836.1			WP_016674166.1		WP_011901846.1	WP_011901847.1	WP_008324922.1
pMT	NZ_CP006760	Yersinia pestis				WP_011901844.1	WP_011201805.1	WP_011201806.1	WP_011201807.1	WP_011901843.1	WP_011201812.1			WP_011201809.1	WP_016674195.1	WP_011901842.1	WP_011201813.1	WP_011901841.1	WP_032485960.1	WP_016674192.1			WP_011201818.1			WP_011901838.1	WP_011901837.1			WP_016674190.1	WP_011201822.1			WP_016674166.1		WP_016674165.1	WP_011901847.1	WP_008324922.1
pMT	NZ_CP006779	Yersinia pestis				WP_011901844.1	WP_011201805.1	WP_011201806.1	WP_011201807.1	WP_011901843.1	WP_011201812.1			WP_011201809.1	WP_016674195.1	WP_011901842.1	WP_011201813.1	WP_011901841.1	WP_032485960.1	WP_016674192.1	WP_011201817.1		WP_011201818.1			WP_011901838.1	WP_011901837.1			WP_016674190.1	WP_011201822.1			WP_016674166.1		WP_016674165.1	WP_011901847.1	WP_008324922.1
2	NZ_CP006800	Klebsiella pneumoniae	WP_004178062.1	WP_004208841.1	WP_032408950.1	WP_004152496.1	WP_004144424.1	WP_004152602.1	WP_004152601.1	WP_004152600.1	WP_004152599.1			WP_004152598.1		WP_004152592.1		WP_004152590.1	WP_004178057.1	WP_004152682.1	WP_040145764.1	WP_004152674.1	WP_004152677.1			WP_004144400.1	WP_013214031.1		WP_030003485.1	WP_024623126.1		WP_004152623.1	WP_004152622.1	WP_043907039.1		WP_043907038.1	WP_013214040.1	WP_004152380.1
pNJST258C1	NZ_CP006922	Klebsiella pneumoniae	WP_022644714.1	WP_022644713.1	WP_032409797.1	WP_020314752.1	WP_020323523.1	WP_020323527.1	WP_020315147.1	WP_020315140.1	WP_020322358.1			WP_020315143.1		WP_020323518.1	WP_020314627.1	WP_020314628.1	WP_020323530.1	WP_020321224.1	WP_020803160.1	WP_012540032.1	WP_020323528.1			WP_020315123.1	WP_020315129.1			WP_020315127.1	WP_020315125.1	WP_020315130.1		WP_020315126.1		WP_020315134.1	WP_020315135.1	WP_020315131.1
pNJST258N1	NZ_CP006927	Klebsiella pneumoniae	WP_004178062.1	WP_004208841.1	WP_032408950.1	WP_004178060.1	WP_004178059.1	WP_004152602.1	WP_004152497.1	WP_004194260.1	WP_004152599.1			WP_004152598.1		WP_025404037.1	WP_004152591.1	WP_004152590.1	WP_004178057.1	WP_004152682.1	WP_025404038.1	WP_004152683.1	WP_020803149.1			WP_004152687.1	WP_004152688.1		WP_004152689.1	WP_004178055.1	WP_004178054.1	WP_004153030.1	WP_004152629.1	WP_004152630.1		WP_025404041.1	WP_025404042.1	WP_004178053.1
pG1663	NZ_CP007038	Shigella flexneri																																		WP_005087747.1; WP_000955265.1	WP_000205722.1	WP_000139368.1
pO145-12761	NZ_CP007135	Escherichia coli	WP_000124981.1	WP_025380718.1	WP_001254386.1	WP_000340272.1	WP_000012106.1	WP_000399792.1	WP_001230787.1	WP_025380717.1	WP_025380716.1	WP_025380715.1	WP_001038348.1	WP_021532964.1																	WP_040126241.1		WP_000782454.1	WP_001369365.1		WP_025380714.1	WP_000205715.1	WP_000139321.1
unnamed	NZ_CP007582	Salmonella enterica	WP_001151546.1	WP_000336297.1		WP_001274201.1	WP_000012129.1	WP_000399768.1	WP_001230719.1	WP_000146700.1	WP_000527896.1	WP_001026266.1		WP_001079995.1	WP_001278699.1	WP_040122033.1	WP_000105164.1	WP_000871995.1	WP_000833320.1	WP_000554823.1	WP_000827528.1	WP_000700023.1	WP_001226854.1			WP_001233881.1	WP_022743183.1			WP_001161719.1	WP_031603544.1		WP_022743186.1	WP_022743189.1		WP_022743192.1	WP_000177629.1	WP_000139307.1
pKPN-498	NZ_CP007729	Klebsiella pneumoniae					WP_050332157.1	WP_004152602.1	WP_004152601.1	WP_004152600.1	WP_004152599.1					WP_004152592.1	WP_004152591.1	WP_004152590.1	WP_004178057.1	WP_004152682.1	WP_004153093.1	WP_004152683.1	WP_004152686.1			WP_004152687.1	WP_004152688.1		WP_004152689.1	WP_004178055.1	WP_004152627.1	WP_004153030.1	WP_004152629.1	WP_004152630.1		WP_004153029.1	WP_004152303.1	WP_004178053.1
pKpQIL-6e6	NZ_CP007730	Klebsiella pneumoniae	WP_004152493.1	WP_004152494.1	WP_004152495.1	WP_004152496.1	WP_004144424.1	WP_004144423.1	WP_004152497.1	WP_004155033.1				WP_004161368.1		WP_004152505.1	WP_004152506.1	WP_004152507.1	WP_011977785.1	WP_004152672.1	WP_004152673.1	WP_004152674.1	WP_004152677.1			WP_004144400.1	WP_004152678.1		WP_004152679.1	WP_020318624.1	WP_004152624.1	WP_004152623.1	WP_004152622.1	WP_004152620.1		WP_004153015.1	WP_004152379.1	WP_004152388.1; WP_004152380.1
pKPN-262	NZ_CP007734	Klebsiella pneumoniae	WP_032441878.1	WP_032441879.1	WP_032408950.1	WP_004194426.1	WP_004144424.1	WP_004144423.1	WP_015065528.1	WP_042922367.1				WP_032441881.1		WP_042922359.1	WP_004152591.1	WP_009309871.1	WP_009309872.1	WP_015065635.1	WP_015065636.1	WP_042922352.1	WP_042922347.1			WP_004144400.1	WP_004152678.1		WP_015065638.1	WP_042922344.1	WP_042922342.1	WP_042922396.1		WP_013214038.1		WP_042922338.1	WP_016831060.1	WP_004152380.1
pKPN-b0b	NZ_CP007736	Klebsiella pneumoniae				WP_049110662.1; WP_032426053.1	WP_020804827.1	WP_032426052.1		WP_020804831.1						WP_020804817.1	WP_020804824.1	WP_020804819.1	WP_032426058.1	WP_020802381.1	WP_020802378.1		WP_020802380.1				WP_020802382.1			WP_020804832.1	WP_032426049.1	WP_020804829.1		WP_042922626.1		WP_020804818.1
pSLT_VNP20009	NZ_CP008745	Salmonella enterica	WP_001151546.1	WP_000336297.1		WP_001274201.1	WP_000012129.1	WP_000399768.1	WP_001230719.1	WP_000146700.1		WP_001026266.1		WP_001079995.1	WP_001278699.1	WP_000793310.1	WP_000105164.1	WP_000871995.1	WP_000833320.1	WP_000554823.1	WP_000827528.1	WP_000700023.1	WP_001226854.1			WP_001233881.1	WP_000055840.1			WP_001161719.1	WP_001007086.1		WP_000782438.1	WP_000009318.1		WP_000986921.1	WP_000177629.1	WP_000139307.1
pKOX-137	NZ_CP008789	Klebsiella oxytoca	WP_032736874.1	WP_032736872.1		WP_032736871.1	WP_032736870.1	WP_032736869.1	WP_032736867.1	WP_032736866.1				WP_042946293.1		WP_042946289.1	WP_032736860.1	WP_042946288.1	WP_032736858.1	WP_032736857.1	WP_042946286.1	WP_032736854.1	WP_042946285.1			WP_032736848.1	WP_042946282.1			WP_032736846.1	WP_032736845.1	WP_032736843.1		WP_042946281.1		WP_042946280.1	WP_032736839.1	WP_032736838.1
pKPC-727	NZ_CP008791	Klebsiella oxytoca	WP_049870938.1; WP_022644714.1	WP_004197737.1; WP_022644713.1		WP_042946346.1; WP_020314752.1	WP_004178059.1; WP_020323523.1	WP_020316627.1; WP_020323527.1	WP_032738531.1; WP_020315147.1	WP_042946342.1; WP_020315140.1	WP_023340943.1; WP_020322358.1			WP_020315143.1		WP_042946320.1	WP_042946321.1	WP_020314628.1	WP_020323530.1	WP_042946323.1	WP_042946325.1; WP_020803160.1	WP_012540032.1	WP_042946327.1; WP_020323528.1			WP_009309875.1; WP_020315123.1	WP_009309876.1; WP_020315129.1		WP_004152689.1	WP_009309877.1; WP_020315127.1	WP_049870936.1; WP_029497354.1	WP_004193984.1; WP_020315130.1		WP_042946329.1; WP_020315126.1		WP_042946330.1; WP_032408925.1	WP_015065543.1; WP_020315135.1	WP_042946331.1; WP_020315131.1
pKPN-e44	NZ_CP008800	Klebsiella pneumoniae	WP_004178062.1	WP_004208841.1	WP_032408950.1	WP_004178060.1	WP_004178059.1	WP_004152602.1	WP_004152601.1	WP_004152600.1	WP_004152599.1			WP_004152598.1		WP_004152592.1	WP_004152591.1	WP_004152590.1	WP_004178057.1	WP_004152682.1	WP_004153093.1	WP_004152683.1	WP_004152686.1			WP_004152687.1	WP_004152688.1		WP_004152689.1	WP_004178055.1	WP_004178054.1	WP_004153030.1	WP_004152629.1	WP_004152630.1		truncated relaxase gene at plasmid coordinates 182267..187528	WP_004152303.1	WP_004178053.1
pKPN-498	NZ_CP008829	Klebsiella pneumoniae					WP_050332157.1	WP_004152602.1	WP_004152601.1	WP_004152600.1	WP_004152599.1					WP_004152592.1	WP_004152591.1	WP_004152590.1	WP_004178057.1	WP_004152682.1	WP_004153093.1	WP_004152683.1	WP_004152686.1			WP_004152687.1	WP_004152688.1		WP_004152689.1	WP_004178055.1	WP_004152627.1	WP_004153030.1	WP_004152629.1	WP_004152630.1		WP_004153029.1	WP_004152303.1	WP_004178053.1
pKpQIL-6e6	NZ_CP008830	Klebsiella pneumoniae	WP_004152493.1	WP_004152494.1	WP_004152495.1	WP_004152496.1	WP_004144424.1	WP_004144423.1	WP_004152497.1	WP_004155033.1				WP_004161368.1		WP_004152505.1	WP_004152506.1	WP_004152507.1	WP_011977785.1	WP_004152672.1	WP_004152673.1	WP_004152674.1	WP_004152677.1			WP_004144400.1	WP_004152678.1		WP_004152679.1	WP_020318624.1	WP_004152624.1	WP_004152623.1	WP_004152622.1	WP_004152620.1		WP_004153015.1	WP_004152379.1	WP_004152388.1; WP_004152380.1
pKpQIL-531	NZ_CP008833	Klebsiella pneumoniae	WP_004152493.1	WP_004152494.1	WP_032422590.1	WP_004152496.1	WP_004144424.1	WP_004144423.1	WP_004152497.1	WP_004155033.1				WP_004161368.1		WP_004152505.1	WP_004152506.1	WP_004152507.1	WP_011977785.1	WP_004152672.1	WP_004152673.1	WP_004152674.1	WP_004152677.1			WP_004144400.1	WP_004152678.1		WP_004152679.1	WP_020318624.1	WP_004152624.1	WP_004152623.1	WP_004152622.1	WP_004152620.1		WP_004153015.1	WP_004152379.1	WP_004152388.1; WP_004152380.1
pKOXM1A	NZ_CP008842	Klebsiella oxytoca	WP_032700831.1			WP_040118418.1	WP_020323523.1	WP_040118417.1	WP_040118416.1	WP_040118415.1						WP_032716658.1	WP_032716659.1	WP_032716660.1	WP_049268071.1	WP_032700817.1	WP_040118411.1		WP_040118410.1			WP_032700810.1	WP_032732090.1		WP_032700808.1	WP_032700807.1	WP_040118409.1		WP_032716670.1	WP_040118437.1		WP_040118408.1	WP_040118407.1	WP_032716672.1
pKOXM1B	NZ_CP008843	Klebsiella oxytoca	WP_020804860.1	WP_032426082.1		WP_040118418.1	WP_020323523.1	WP_040118472.1	WP_040118473.1	WP_040118474.1				WP_040118475.1		WP_040118480.1	WP_051800694.1	WP_040118481.1	WP_040118482.1	WP_040118483.1	WP_040118484.1	WP_040118486.1	WP_040118488.1			WP_040118489.1	WP_040118490.1			WP_040118491.1	WP_040118492.1	WP_040118493.1		WP_040118494.1		WP_040118495.1	WP_040118496.1	WP_040118497.1
unnamed	NZ_CP008919	Providencia stuartii	WP_038601467.1		WP_038601404.1	WP_038601406.1	WP_038601408.1	WP_038601410.1	WP_038601412.1	WP_038601414.1				WP_038601422.1	WP_038601446.1	WP_038601469.1	WP_038601471.1	WP_052038319.1	WP_038601424.1	WP_052038324.1	WP_038601428.1		WP_038601430.1				WP_052038320.1			WP_038601440.1	WP_052038321.1; WP_052038322.1			WP_038601478.1		WP_038601366.1		WP_038601369.1
pPMK1-A	NZ_CP008930	Klebsiella pneumoniae	WP_004178062.1	WP_004208841.1	WP_032408950.1	WP_004178060.1	WP_004178059.1	WP_004152602.1	WP_004152601.1	WP_004152600.1	WP_004152599.1			WP_004152598.1		WP_004152592.1	WP_004152591.1	WP_004152590.1	WP_004178057.1	WP_004152682.1	WP_004153093.1	WP_004152683.1	WP_004152686.1			WP_004152687.1	WP_040120243.1		WP_004152689.1	WP_004178055.1	WP_004178054.1	WP_004153030.1	WP_004152629.1	WP_004152630.1		WP_004153029.1	WP_004152303.1	WP_004178053.1
2	NZ_CP009115	Klebsiella pneumoniae	WP_004194114.1	WP_040120380.1	WP_046664192.1	WP_004194426.1	WP_004144424.1	WP_004144423.1	WP_040120379.1	WP_040120378.1				WP_040120377.1		WP_013214024.1	WP_004167468.1	WP_029497419.1	WP_029497420.1	WP_015065635.1	WP_040120375.1	WP_004152674.1	WP_004152677.1			WP_004144400.1	WP_013214031.1		WP_014343488.1	WP_040120374.1	WP_040120373.1	WP_040120388.1	WP_004152629.1	WP_040120372.1		WP_040120371.1	WP_040120370.1	WP_004152380.1
p1303_109	NZ_CP009167	Escherichia coli	WP_000124981.1	WP_000332492.1	WP_001254386.1	WP_000340270.1	WP_000012126.1	WP_000399792.1	WP_001230787.1	WP_000146673.1	WP_000002779.1	WP_001057287.1	WP_001038342.1	WP_000809838.1		WP_041124239.1	WP_032082946.1	WP_001203720.1	WP_041124240.1	WP_000777695.1	WP_000821840.1	WP_000864318.1	WP_001030378.1	WP_032341883.1		WP_000624103.1	WP_000059833.1	WP_001244896.1	WP_001208952.1	WP_000944319.1	WP_041124241.1	WP_000628105.1	WP_024187508.1	WP_001603683.1		WP_041124242.1	WP_000205749.1	WP_000139319.1
pKV1	NZ_CP009275	Klebsiella variicola	WP_013214017.1	WP_040107991.1		WP_040107923.1	WP_004178059.1	WP_040107924.1	WP_040107925.1	WP_040107926.1	WP_040107927.1					WP_040107932.1	WP_040107933.1	WP_040107934.1	WP_040107936.1	WP_040107937.1	WP_040107938.1	WP_040107941.1	WP_040107944.1			WP_004152687.1	WP_040107945.1			WP_052251515.1	WP_040107948.1					WP_040107951.1	WP_040107953.1	WP_040107954.1
p57	NZ_CP009358	Vibrio tubiashii					WP_004744677.1	WP_004744676.1	WP_004744675.1	WP_004744674.1						WP_004744671.1		WP_004749182.1	WP_004744668.1	WP_004744666.1	WP_004744665.1		WP_004744664.1				WP_004744663.1			WP_004744662.1	WP_004744661.1			WP_004749187.1		WP_004744728.1
unnamed	NZ_CP009579	Escherichia coli	WP_001151562.1	WP_000332500.1	WP_001254388.1	WP_001098994.1	WP_000012113.1	WP_000399780.1	WP_001230771.1	WP_001530447.1	WP_000002782.1	WP_038431835.1	WP_001061854.1			WP_025653530.1	WP_000214084.1	WP_025653531.1	WP_000830838.1	WP_025653533.1	WP_025653534.1	WP_000864329.1		WP_000556795.1		WP_038431841.1	WP_000059830.1	WP_001244885.1	WP_025653535.1	WP_000944331.1	WP_021532807.1		WP_024187483.1	WP_025667836.1		WP_025653537.1	WP_000205731.1	WP_000139321.1
pMT	NZ_CP009714	Yersinia pestis				WP_011901844.1	WP_011201805.1	WP_011201806.1	WP_011201807.1	WP_011901843.1	WP_011201812.1			WP_011201809.1	WP_016674195.1	WP_011901842.1	WP_011201813.1	WP_011901841.1	WP_032485960.1	WP_016674192.1	WP_011201817.1		WP_011201818.1			WP_011901838.1	WP_011901837.1			WP_016674190.1	WP_011901836.1			WP_016674166.1		WP_011901846.1	WP_011901847.1	WP_008324922.1
pKPN-a68	NZ_CP009777	Klebsiella pneumoniae	WP_004178062.1	WP_004208841.1	WP_032408950.1	WP_004178060.1	WP_004178059.1	WP_004152602.1	WP_004152601.1	WP_004152600.1	WP_004152599.1			WP_004152598.1		WP_004152592.1	WP_004152591.1	WP_004152590.1	WP_004178057.1	WP_004152682.1	WP_004153093.1	WP_004152683.1	WP_004152686.1			WP_004152687.1	WP_004152688.1		WP_004152689.1	WP_004178055.1	WP_004178054.1	WP_004153030.1	WP_004152629.1	WP_004152630.1		WP_004153029.1	WP_004152303.1	WP_004178053.1
pECO-824	NZ_CP009860	Escherichia coli	WP_001151566.1	WP_001348626.1	WP_001254388.1	WP_000338606.1																				WP_001617873.1	WP_000059829.1	WP_001244888.1	WP_000659962.1	WP_000944328.1	WP_001007062.1		WP_000850429.1	WP_024946705.1		WP_001617867.1	WP_000205718.1	WP_000139341.1
pKpQIL-531	NZ_CP009875	Klebsiella pneumoniae	WP_004152493.1	WP_004152494.1	WP_032422590.1	WP_004152496.1	WP_004144424.1	WP_004144423.1	WP_004152497.1	WP_004155033.1				WP_004161368.1		WP_004152505.1	WP_004152506.1	WP_004152507.1	WP_011977785.1	WP_004152672.1	WP_004152673.1	WP_004152674.1	WP_004152677.1			WP_004144400.1	WP_004152678.1		WP_004152679.1	WP_020318624.1	WP_004152624.1	WP_004152623.1	WP_004152622.1	WP_004152620.1		WP_004153015.1	WP_004152379.1	WP_004152388.1; WP_004152380.1
pKPN-c22	NZ_CP009879	Klebsiella pneumoniae	WP_013214017.1	WP_020325115.1	WP_004144426.1	WP_004194426.1	WP_004144424.1	WP_016831035.1	WP_032408905.1	WP_040120201.1	WP_040120200.1; WP_016831037.1			WP_014386196.1		WP_016831045.1	WP_004167468.1	WP_016831046.1	WP_015632509.1	WP_048293198.1	WP_023313940.1	WP_015065558.1	WP_004152677.1			WP_004144400.1	WP_004152678.1		WP_016831053.1	WP_020325095.1	WP_052135632.1		WP_016831056.1	WP_015065541.1		WP_015065542.1	WP_015065543.1	WP_015065544.1
pMT	NZ_CP010248	Yersinia pestis				WP_011901844.1	WP_011201805.1	WP_011201806.1	WP_011201807.1	WP_011901843.1	WP_011201812.1			WP_011201809.1	WP_016674195.1	WP_011901842.1	WP_011201813.1	WP_011901841.1	WP_032485960.1	WP_016674192.1	WP_011201817.1		WP_011201818.1			WP_011901838.1	WP_011901837.1			WP_016674190.1	WP_011201822.1			WP_016674166.1		WP_016674165.1	WP_011901847.1	WP_008324922.1
pAPEC-O78-ColV	NZ_CP010316	Escherichia coli	WP_001151524.1	WP_000283385.1	WP_001309237.1	WP_000994779.1	WP_000012106.1	WP_000399785.1	WP_001230787.1	WP_000146685.1	WP_000002796.1	WP_001324648.1	WP_001038342.1	WP_000809841.1		WP_001064252.1	WP_000214082.1	WP_001203720.1	WP_000830839.1	WP_000777693.1	WP_044502452.1	WP_000864325.1	WP_001030389.1	WP_001287676.1		WP_000624110.1	WP_000052618.1	WP_001244874.1		WP_000982833.1	WP_001007012.1		WP_001447147.1	WP_044502453.1		WP_000986993.1	WP_000205759.1	WP_000139359.1
pECC-1470_100	NZ_CP010345	Escherichia coli	WP_000124981.1	WP_000332492.1	WP_001254386.1	WP_000340270.1	WP_000012126.1	WP_000399792.1	WP_001230787.1	WP_041521560.1	WP_000002792.1	WP_001324648.1	WP_001038342.1	WP_000809843.1		WP_001064243.1	WP_000099690.1	WP_001203720.1	WP_000830185.1	WP_000777688.1	WP_000821838.1	WP_000864318.1	WP_001030378.1	WP_001287913.1	WP_000415565.1	WP_000624108.1	WP_000059834.1	WP_001244898.1	WP_001208954.1	WP_000944323.1	WP_001007008.1		WP_000850430.1	WP_023568632.1		WP_041521561.1	WP_000205747.1	WP_000139366.1
p34978-139.941kb	NZ_CP010363	Enterobacter cloacae	WP_022644939.1	WP_022644938.1		WP_004194426.1	WP_004144424.1	WP_004144423.1	WP_004152497.1	WP_022644937.1				WP_004161368.1		WP_022644936.1	WP_022644935.1	WP_020325113.1	WP_015632509.1	WP_022644933.1	WP_022644932.1	WP_004152674.1	WP_004152677.1			WP_004144400.1	WP_022644930.1		WP_004194305.1	WP_032072079.1	WP_004152624.1	WP_004152623.1	WP_004152622.1	WP_032072078.1		WP_022644926.1	WP_032072081.1	WP_022644924.1
p6409-151.583kb	NZ_CP010372	Escherichia coli	WP_001151524.1	WP_000283385.1	WP_001309237.1	WP_000994779.1	WP_000012106.1	WP_000399792.1	WP_001230787.1	WP_040110342.1	WP_000002787.1	WP_001324648.1	WP_001038342.1	WP_000809838.1		WP_001064245.1	WP_000099686.1	WP_001203720.1	WP_000830180.1	WP_021518374.1	WP_000821840.1	WP_000864312.1	WP_001030378.1	WP_000556794.1	WP_000415571.1	WP_000624105.1	WP_001553830.1		WP_000164675.1	WP_013362802.1	WP_001553826.1	WP_000628100.1	WP_000850424.1	WP_040110343.1		WP_013362805.1	WP_023149624.1	WP_000139363.1
p6234-198.371kb	NZ_CP010390	Klebsiella pneumoniae	WP_013214017.1	WP_020325115.1	WP_004144426.1	WP_004194426.1	WP_004144424.1	WP_016831035.1	WP_032408905.1	WP_016831036.1	WP_016831038.1; WP_016831037.1			WP_014386196.1		WP_016831045.1	WP_004167468.1	WP_016831046.1	WP_015632509.1	WP_048293198.1	WP_023313940.1	WP_015065558.1	WP_004152677.1			WP_004144400.1	WP_004152678.1		WP_016831053.1	WP_020325095.1	WP_016831055.1		WP_016831056.1	WP_015065541.1		WP_015065542.1	WP_015065543.1	WP_015065544.1
p34618-207.543kb	NZ_CP010393	Klebsiella pneumoniae	WP_004178062.1	WP_004208841.1	WP_032408950.1	WP_004178060.1	WP_004178059.1	WP_004152602.1	WP_004152601.1	WP_004152600.1	WP_004152599.1			WP_004152598.1		WP_004152592.1	WP_004152591.1	WP_004152590.1	WP_004178057.1	WP_004152682.1	WP_004153093.1	WP_004152683.1	WP_004152686.1			WP_004152687.1	WP_004152688.1		WP_004152689.1	WP_004178055.1	WP_004178054.1	WP_004153030.1	WP_004152629.1	WP_004152630.1		WP_004153029.1	WP_004152303.1	WP_004178053.1
unnamed	NZ_CP010574	Klebsiella pneumoniae	WP_004178062.1	WP_004208841.1	WP_032408950.1	WP_004178060.1	WP_004178059.1	WP_004152602.1	WP_004152601.1	WP_004152600.1	WP_004152599.1			WP_004152598.1		WP_004152592.1	WP_004152591.1	WP_004152590.1	WP_004178057.1	WP_004152682.1	WP_004153093.1	WP_004152683.1	WP_004152686.1			WP_004152687.1	WP_004152688.1		WP_004152689.1	WP_004178055.1	WP_004178054.1	WP_004153030.1	WP_004152629.1			truncated relaxase gene at plasmid coordinates 129667..134927	WP_004152303.1	WP_004178053.1
pMNCRE44_6	NZ_CP010882	Escherichia coli	WP_001151566.1	WP_001348626.1	WP_001254388.1	WP_000338606.1	WP_000012107.1	WP_000399791.1	WP_001230808.1	WP_000146687.1	WP_001617877.1	WP_001057272.1		WP_000809886.1		WP_001064258.1	WP_000214084.1	WP_001203727.1	WP_000830190.1	WP_001080259.1				WP_001348757.1		WP_001617873.1	WP_000059829.1	WP_001244888.1	WP_000659962.1	WP_000944328.1	WP_001007062.1		WP_000850429.1	WP_024623315.1		WP_001617867.1	WP_000205718.1	WP_000139341.1
unnamed	NZ_CP011019	Escherichia coli	WP_046201845.1	WP_046201782.1		WP_046201781.1	WP_046201780.1	WP_046201779.1	WP_046201778.1	WP_046201777.1	WP_046201776.1		WP_046201775.1	WP_046201774.1			WP_046201768.1	WP_046201767.1	WP_046201766.1	WP_046201765.1	WP_046201763.1	WP_046201762.1	WP_046201761.1			WP_046201759.1	WP_046201758.1		WP_046201757.1	WP_046201756.1	WP_046201755.1	WP_000628099.1	WP_046201754.1	WP_046201753.1		WP_046201752.1	WP_046201840.1	WP_046201751.1
pVR50A	NZ_CP011135	Escherichia coli	WP_001354030.1	WP_000283561.1	WP_000089263.1	WP_001098992.1	WP_000012113.1	WP_000399780.1	WP_046072942.1	WP_000146675.1	WP_000896599.1	WP_001057307.1		WP_000809881.1		WP_000069777.1	WP_000214084.1	WP_001203728.1	WP_000830838.1	WP_046072941.1	WP_000821856.1	WP_000864353.1	WP_001030371.1	WP_000556796.1		WP_000624194.1	WP_000059831.1	WP_001309242.1	WP_000660699.1	WP_000944331.1	WP_001007039.1		WP_000782451.1	WP_046072940.1		truncated relaxase gene at plasmid coordinates 375..1, 70533..65639	WP_000205725.1	WP_000139323.1
pVR50B	NZ_CP011136	Escherichia coli																																		WP_016247957.1	WP_000205718.1	WP_000139325.1
unnamed	NZ_CP011332	Escherichia coli	WP_001151564.1																																	WP_001390491.1	WP_000205736.1
pCFSAN029787_01	NZ_CP011417	Escherichia coli	WP_001151537.1	WP_000283375.1	WP_024174427.1	WP_000991524.1	WP_038341173.1	WP_000399792.1	WP_001230816.1		WP_000002793.1	WP_001055566.1		WP_000809910.1		WP_046881620.1	WP_000213409.1	WP_001203720.1	WP_000830845.1	WP_046881624.1	WP_046881625.1	WP_000864339.1		WP_023181031.1		WP_038341566.1	WP_038341567.1			WP_000944315.1	WP_046881629.1	WP_000628112.1	WP_000850424.1	WP_046881631.1		truncated relaxase gene at plasmid coordinates 110639..114385	WP_000205722.1	WP_000139370.1
pCFSAN029787_02	NZ_CP011418	Escherichia coli																																WP_021561472.1		WP_001545323.1	WP_000205709.1	WP_000139329.1
pCFSAN030807_01	NZ_CP011423	Shigella sonnei																																WP_000009311.1		truncated relaxase gene at plasmid coordinates 124085..118809	WP_000205722.1	WP_005045523.1
pNXO2	NZ_CP011450	Sphingomonas sanxanigenens					WP_007406717.1	WP_047100309.1	WP_007406605.1	WP_047100308.1						WP_047100305.1	WP_047100304.1	WP_047100458.1	WP_007406589.1	WP_047100301.1	WP_047100300.1		WP_047100298.1							WP_047100457.1	WP_047100297.1			WP_047100249.1		WP_047100250.1
F	NZ_CP011496	Escherichia coli	WP_001151527.1	WP_000283385.1	WP_001309237.1	WP_000994779.1	WP_000012106.1	WP_000399792.1	WP_001230787.1	WP_000146685.1	WP_000002792.1	WP_001443030.1	WP_001038342.1	WP_000809843.1		WP_001064243.1	WP_000099690.1	WP_001203720.1	WP_000830185.1	WP_000777688.1	WP_000821835.1	WP_000864318.1	WP_001030367.1	WP_001287913.1	WP_000415566.1	WP_000624109.1	WP_000059850.1	WP_001244898.1	WP_001366201.1	WP_000982831.1	WP_001007055.1	WP_042047709.1	WP_000850422.1	WP_000009350.1		WP_000987005.1	WP_000205776.1	WP_000139310.1
pCAV1392-131	NZ_CP011577	Klebsiella pneumoniae	WP_004178062.1	WP_004208841.1	WP_032408950.1	WP_004178060.1	WP_004178059.1	WP_004152602.1	WP_004152601.1	WP_004152600.1	WP_004152599.1			WP_004152598.1		WP_004152592.1	WP_004152591.1	WP_004152590.1	WP_004178057.1	WP_004152682.1	WP_004153093.1	WP_004152683.1	WP_004152686.1			WP_004152687.1	WP_004152688.1		WP_004152689.1	WP_004178055.1	WP_004178054.1		WP_004152629.1	WP_004152630.1		WP_004153029.1	WP_004152303.1	WP_004178053.1
pKPC_CAV1099	NZ_CP011595	Klebsiella oxytoca	WP_001124390.1		WP_000662610.1	WP_001054221.1	WP_000398849.1	WP_000406022.1	WP_000794569.1	WP_000024509.1					WP_000786061.1	WP_044714830.1	WP_003830754.1	WP_000715590.1	WP_000833231.1	WP_000832511.1	WP_000683618.1		WP_001203361.1				WP_000958503.1			WP_001237460.1	WP_000257544.1		WP_000682257.1	WP_000056180.1		WP_047719744.1	WP_000074492.1
pCAV1151-215	NZ_CP011600	Kluyvera intermedia	WP_047368813.1			WP_047368811.1	WP_047368810.1	WP_047368809.1	WP_047368808.1	WP_047368807.1	WP_047368795.1			WP_047368804.1		WP_047368803.1	WP_052958797.1	WP_047368802.1	WP_047368798.1	WP_047368797.1	WP_047368796.1		WP_047368878.1				WP_047368793.1			WP_047368791.1	WP_047368790.1		WP_047368788.1	WP_047368785.1		truncated relaxase gene gene at plasmid coordinates 20245..15932
pCAV1321-135	NZ_CP011610	Citrobacter freundii	WP_015062650.1		WP_032430823.1		WP_000398849.1	WP_032430821.1	WP_047715685.1	WP_032430819.1				WP_047715683.1		WP_047715680.1	WP_032430815.1	WP_032430814.1	WP_032430813.1	WP_032430811.1	WP_032430810.1		WP_032430809.1				WP_032430808.1			WP_032430807.1	WP_047715678.1		WP_047715675.1	WP_047715674.1		WP_047715673.1	WP_047715671.1
pKPC_CAV1335	NZ_CP011615	Klebsiella oxytoca	WP_001124390.1		WP_000662610.1	WP_001054221.1	WP_000398849.1	WP_000406022.1	WP_000794569.1	WP_000024509.1					WP_000786061.1	WP_044714830.1	WP_003830754.1	WP_000715590.1	WP_000833231.1	WP_000832511.1	WP_000683618.1		WP_001203361.1				WP_000958503.1			WP_001237460.1	WP_000257544.1		WP_000682257.1	WP_000056180.1		WP_047719744.1	WP_000074492.1
pCAV1344-78	NZ_CP011621	Klebsiella pneumoniae	WP_020804860.1	WP_032426082.1	WP_020804858.1	WP_032744235.1	WP_004178059.1	WP_020804842.1	WP_020804840.1	WP_032744233.1	WP_023316398.1					WP_047718076.1	WP_032436749.1	WP_023307538.1	WP_020323530.1	WP_020321224.1	WP_020803160.1	WP_012540032.1	WP_023316406.1			WP_023316407.1	WP_020804677.1		WP_020804675.1	WP_032744229.1	WP_032744228.1	WP_020803849.1		WP_020803851.1		WP_032752174.1	WP_032744225.1	WP_032744221.1
pCAV1344-250	NZ_CP011623	Klebsiella pneumoniae	WP_032441878.1	WP_032441879.1		WP_004194426.1	WP_004144424.1	WP_004144423.1	WP_015065528.1	WP_042922367.1				WP_032441881.1		WP_042922359.1	WP_004152591.1	WP_009309871.1	WP_009309872.1	WP_015065635.1	WP_015065636.1	WP_042922352.1	WP_042922347.1			WP_004144400.1	WP_004152678.1		WP_015065638.1	WP_042922344.1	WP_042922342.1	WP_042922396.1		WP_013214038.1		WP_042922338.1	WP_016831060.1	WP_004152380.1
pCAV1374-150	NZ_CP011633	Klebsiella oxytoca	WP_047722590.1	WP_047722589.1		WP_047722588.1	WP_047722586.1	WP_047722585.1	WP_047722583.1	WP_047722582.1				WP_047722665.1		WP_047722575.1	WP_047722663.1	WP_047722574.1	WP_047722573.1	WP_047722572.1	WP_047722571.1	WP_047722568.1	WP_047722564.1			WP_047722563.1	WP_047722561.1			WP_047722560.1	WP_047722558.1	WP_047722557.1		WP_047722555.1		WP_047722554.1	WP_047722661.1	WP_047722660.1
pCAV1492-199	NZ_CP011641	Serratia marcescens	WP_032736874.1	WP_053056812.1		WP_032736871.1	WP_032736870.1	WP_047727553.1	WP_032736867.1	WP_032736866.1						WP_032736861.1	WP_032736860.1	WP_042946288.1	WP_032736858.1	WP_032736857.1	WP_032736856.1	WP_032736854.1	WP_042946285.1			WP_032736848.1	WP_042946282.1			WP_032736846.1	WP_047727552.1	WP_032736843.1		WP_032736842.1		WP_047727551.1	WP_032736839.1	WP_032736838.1
p2	NZ_CP011772	Croceicoccus naphthovorans					WP_007016042.1	WP_007016043.1	WP_007016044.1	WP_047824635.1						WP_007016048.1	WP_007016050.1	WP_007016052.1	WP_047824640.1	WP_047824642.1	WP_007015858.1		WP_007015859.1							WP_039859018.1	WP_047824645.1			WP_047824653.1		WP_037486434.1
pDMC1097-218.836kb	NZ_CP011977	Klebsiella pneumoniae	WP_004178062.1	WP_004208841.1	WP_032408950.1	WP_004178060.1	WP_004178059.1	WP_004152602.1	WP_004152601.1	WP_004152600.1	WP_004152599.1			WP_004152598.1		WP_004152592.1	WP_004152591.1	WP_004152590.1	WP_004178057.1	WP_004152682.1	WP_004153093.1	WP_004152683.1	WP_004152686.1			WP_004152687.1	WP_004152688.1		WP_004152689.1	WP_004178055.1	WP_004178054.1	WP_004153030.1	WP_004152629.1	WP_004152630.1		WP_004153029.1	WP_004152303.1	WP_004178053.1
p500_1420-130.552kb	NZ_CP011981	Klebsiella pneumoniae	WP_004178062.1	WP_004208841.1	WP_032408950.1	WP_004178060.1	WP_004178059.1	WP_004152602.1	WP_004152601.1	WP_004152600.1	WP_004152599.1			WP_004152598.1		WP_004152592.1	WP_004152591.1	WP_004152590.1	WP_004178057.1	WP_004152682.1	WP_004153093.1	WP_004152683.1	WP_004152686.1			WP_004152687.1	WP_004152688.1		WP_004152689.1	WP_004178055.1	WP_004178054.1	WP_004153030.1	WP_004152629.1	WP_004152630.1		WP_020325772.1	WP_004152303.1	WP_004152388.1; WP_004178053.1
pUHKPC07-113.639kb	NZ_CP011986	Klebsiella pneumoniae	WP_004152493.1	WP_004152494.1	WP_004152495.1	WP_004152496.1	WP_004144424.1	WP_004144423.1	WP_004152497.1	WP_004155033.1				WP_004161368.1		WP_004152505.1	WP_004152506.1	WP_004152507.1	WP_011977785.1	WP_004152672.1	WP_004152673.1	WP_004152674.1	WP_004152677.1			WP_004144400.1	WP_004152678.1		WP_004152679.1	WP_020318624.1	WP_004152624.1	WP_004152623.1	WP_004152622.1	WP_004152620.1		WP_004153015.1	WP_004152379.1	WP_004152388.1; WP_004152380.1
pUHKPC33-162.533kb	NZ_CP011990	Klebsiella pneumoniae	WP_004178062.1	WP_004208841.1		WP_004178060.1	WP_004178059.1	WP_004152602.1	WP_004152601.1	WP_004152600.1	WP_004152599.1					WP_004152592.1	WP_004152591.1	WP_004152590.1	WP_004178057.1	WP_004152682.1	WP_004153093.1	WP_004152683.1	WP_004152686.1			WP_004152687.1	WP_004152688.1		WP_004152689.1	WP_004178055.1	WP_004178054.1	WP_004153030.1	WP_004152629.1	WP_004152630.1		WP_004153029.1	WP_004152303.1	WP_004178053.1
pUHKPC33-113.638kb	NZ_CP011991	Klebsiella pneumoniae	WP_004152493.1	WP_004152494.1	WP_004152495.1	WP_004152496.1	WP_004144424.1	WP_004144423.1	WP_004152497.1	WP_004155033.1				WP_004161368.1		WP_004152505.1	WP_004152506.1		WP_011977785.1	WP_004152672.1	WP_004152673.1	WP_004152674.1	WP_004152677.1			WP_004144400.1	WP_004152678.1		WP_004152679.1	WP_020318624.1	WP_004152624.1	WP_004152623.1	WP_004152622.1	WP_004152620.1		WP_004153015.1	WP_004152379.1	WP_004152380.1; WP_004152388.1
p34998-210.894kb	NZ_CP012169	Enterobacter cloacae	WP_013087191.1			WP_013087194.1	WP_013087195.1	WP_013087196.1	WP_013087197.1	WP_013087198.1	WP_013087218.1			WP_013087204.1		WP_013087206.1	WP_032662369.1	WP_013087208.1	WP_032662317.1	WP_013087215.1	WP_013087216.1		WP_013087217.1				WP_013087220.1			WP_013087223.1	WP_013087224.1			WP_013087228.1		WP_013087229.1	WP_013087103.1
pCFSAN000679_01	NZ_CP012345	Salmonella enterica	WP_053253587.1	WP_053253588.1	WP_001676655.1	WP_001274199.1	WP_000012129.1	WP_053253589.1		WP_053253590.1	WP_000527898.1	WP_015059452.1		WP_001015676.1	WP_053253591.1	WP_053253593.1	WP_053253594.1	WP_053253595.1	WP_053253596.1	WP_053253597.1		WP_053253599.1	WP_053253522.1			WP_053253523.1	WP_053253524.1			WP_001161720.1	WP_053253525.1	WP_053253526.1	WP_053253527.1			WP_053253528.1	WP_053253529.1	WP_053253530.1
pCFSAN000725_01	NZ_CP012348	Salmonella enterica	WP_001151568.1	WP_001746563.1	WP_001234801.1	WP_001274202.1	WP_000012129.1	WP_000399760.1	WP_015059453.1	WP_000146698.1	WP_000527898.1	WP_015059452.1		WP_001746951.1	WP_001278699.1		WP_000102756.1	WP_015059451.1	WP_015059450.1	WP_001576661.1	WP_001746541.1	WP_001746544.1	WP_001746545.1			WP_001233883.1	WP_000055842.1			WP_015059448.1	WP_015059448.1		WP_000850404.1	WP_001747308.1		WP_015059446.1	WP_000177627.1	WP_000129019.1
pPSA1-3	NZ_CP012416	Piscirickettsia salmonis				WP_054300610.1	WP_054300611.1	WP_054300612.1	WP_054300613.1	WP_054300614.1				WP_054300615.1; WP_054300616.1		WP_054300617.1	WP_054300618.1	WP_054300619.1	WP_054300623.1	WP_054300624.1	WP_054300625.1		WP_054300626.1				WP_054300627.1			WP_054300628.1	WP_054300629.1		WP_054300631.1	WP_054300634.1		WP_054300637.1
pPSB1-1	NZ_CP012509	Piscirickettsia salmonis				WP_052106244.1	WP_053856778.1	WP_047927056.1	WP_051929536.1	WP_051929537.1						WP_036774456.1	WP_036774457.1	WP_036773375.1	WP_036773373.1	WP_036773372.1	WP_036773369.1		WP_036773367.1				WP_027242554.1			WP_027242553.1	WP_027242552.1		WP_027242550.1	WP_052106227.1		WP_047927052.1
pSF-173-1	NZ_CP012632	Escherichia coli	WP_001151529.1	WP_053811576.1	WP_042018283.1	WP_001098993.1	WP_000012100.1	WP_000399775.1	WP_001230769.1	WP_000146683.1	WP_000896598.1	WP_001057297.1		WP_053811575.1		WP_015075088.1	WP_000214084.1	WP_024220641.1	WP_000830838.1	WP_001080251.1	WP_000821856.1	WP_000864329.1	WP_001030371.1			WP_000624107.1	WP_000059831.1	WP_001309242.1	WP_000660700.1	WP_000944331.1	WP_050009856.1	WP_000628099.1	WP_000850422.1	WP_039719945.1		WP_053811582.1	WP_000205725.1	WP_000139321.1
p33673_IncF	NZ_CP012683	Salmonella enterica	WP_001151524.1	WP_000283380.1	WP_001309237.1	WP_000994784.1	WP_000012106.1	WP_000399792.1	WP_001230787.1	WP_000146690.1	WP_000002772.1	WP_001057285.1		WP_000724019.1	WP_001278692.1	WP_001064265.1	WP_054088344.1	WP_001749440.1	WP_023148235.1	WP_000777691.1	WP_000821844.1	WP_000864348.1	WP_039002205.1			WP_001346259.1	WP_000052613.1	WP_001244873.1		WP_000982842.1	WP_001007048.1		WP_000850424.1			truncated relaxase gene at plasmid coordinates 104940..110209	WP_039002216.1	WP_000139310.1
I	NZ_FO834904	Klebsiella pneumoniae	WP_013214017.1	WP_046041960.1	WP_004144426.1	WP_016530429.1	WP_004178059.1		WP_046041920.1	WP_016529134.1	WP_016529135.1			WP_016529136.1		WP_016528865.1	WP_004152591.1	WP_016529743.1	WP_016529742.1	WP_015065635.1	WP_046041928.1	WP_016529263.1	WP_015065637.1			WP_004144400.1	WP_004152678.1		WP_015065638.1	WP_024623126.1	WP_032437910.1	WP_016528837.1	WP_004152629.1	WP_032437907.1		WP_046041938.1	WP_016528910.1	WP_016528909.1
pHUSEC2011-2	NZ_HE610901	Escherichia coli	WP_001151564.1																																	WP_001390491.1	WP_000205736.1	WP_000139330.1
pEC958	NZ_HG941719	Escherichia coli	WP_001151564.1	WP_000332487.1	WP_001254388.1	WP_001098998.1	WP_000012106.1	WP_000399804.1	WP_001230787.1	WP_000146638.1	WP_000002795.1	WP_001057302.1	WP_001038341.1	WP_000809893.1		WP_012783967.1				WP_001080256.1	WP_000821856.1	WP_000864353.1	WP_001030371.1	WP_000556796.1		WP_000624194.1	WP_000059831.1	WP_001309242.1	WP_000660699.1	WP_000944331.1	WP_001007039.1		WP_000782451.1	WP_000009332.1		WP_000948354.1	WP_000205725.1	WP_000139321.1
II	NZ_LN614828	Legionella fallonii				WP_045097809.1; WP_045097916.1	WP_045097810.1; WP_045097915.1	WP_045097811.1; WP_045097914.1	WP_045097812.1; WP_045097913.1	WP_045097813.1; WP_045097912.1				WP_045097815.1		WP_045097816.1; WP_045097910.1	WP_045097817.1; WP_045097909.1	WP_045097818.1; WP_045097908.1	WP_045097819.1; WP_045097962.1	WP_045097820.1; WP_045097906.1	WP_045097821.1; WP_045097905.1		WP_045097822.1; WP_045097904.1				WP_045097823.1; WP_045097903.1			WP_045097824.1; WP_045097902.1	WP_045097825.1; WP_045097901.1		WP_045097806.1; WP_045097919.1	WP_045097900.1		WP_052674071.1; WP_045097899.1
Columns D to AN record the hits of Psi-blast carried out using the F homolog as a query (except for TraM, TraY and FinO for which the R100 homolog was used as query). Hits below evalue=1E-3 are included. For some proteins a second, more restricted search was performed to avoid rescue proteins belonging to different families mixed in the same search (TraC-TraD, TrbB-TraF, TrbF-TrbJ). The restricte…
In column AK: in bold, accession numbers of relaxases not included in the phylogeny, typically when a relaxase gene was split in several ORFs only that encoding the N-terminal relaxase domain was considered. "truncated relaxase gene at plasmid coordinates…" indicates the existence of a truncated relaxase gene in the plasmid, which is not translated in a protein product in the corresponding faa fi…
