# Supplementary material for: Comparative Genomics of the Conjugation Region of F-like Plasmids: Five Shades of F
Source: Front Mol Biosci. 2016 Nov 10;3:71. doi: 10.3389/fmolb.2016.00071 (PMC5102898; doi:10.3389/fmolb.2016.00071)
Supplement: Table S2 — Putative alternative regulators of MOBF12 transfer genes in groups C, D, E and plasmids not assigned to any group. [file Table2.XLSX]

## Sheet: Sheet1
Table S2. Putative alternative regulators of MOBF12 transfer genes.
		Group C	Group D	Group E	Outliers
Plasmid	GenBank Acc. No.	TraJV a	EntTR b	SphTR c	Group F d	Group G e	Group H f	Group I g	Group J h	Group K i
pETEC_35	NC_009787
pCss165Kan	NC_022333	YP_008531355.1
pUMNF18_IncFV	NZ_AGTD01000004	WP_000974581.1
p14-120	NC_019342	YP_006964333.1
pCAV1321-135	NZ_CP011610	WP_020833561.1
pSGSC3045-121	NC_019125	YP_006957520.1
pKPC_CAV1099	NZ_CP011595	WP_001144045.1
pKPC_CAV1335	NZ_CP011615	WP_001144045.1
unnamed	NC_021817	WP_020833561.1
RM1	NC_021871	WP_020842489.1
pPAT9B02	NC_014839
pEB170	NC_014305				WP_013200007.1
PRA2	NC_017807		WP_014695869.1
pPAT9B05	NC_014842		WP_013512867.1
pCAV1151-215	NZ_CP011600		WP_047368812.1
pENTAS01	NC_015963		WP_014063866.1
p34998-210.894kb	NZ_CP012169		WP_013087192.1
pECL_A	NC_014107		YP_003602640.1
pENTE01	NC_009425		WP_011906555.1
pENT01	NC_021492		WP_016495607.1
p75	NC_021594		WP_051170117.1
pET45	NC_010699		WP_012443469.1
pCADAB1	NC_022235
p2	NZ_CP011772			WP_037486438.1
pCAR3	NC_008308			YP_718088.1
pSWIT01	NC_009507			WP_011950431.1; WP_008829877.1
pNXO2	NZ_CP011450			WP_030541282.1
pMEA01	NZ_CM003352			WP_020818472.1; WP_044663372.1
pSMC2	NZ_AP013065				WP_052475476.1
pKPN-b0b	NZ_CP007736				WP_042922609.1
pSM22	NC_015972
SCBI_Pl	NZ_CP003425					WP_042785942.1
5	NC_009350						WP_005320933.1
II	NZ_LN614828							WP_045097807.1; WP_045097917.1; WP_045097918.1
pPSB1-1	NZ_CP012509
pLELO	NC_018141							WP_014845154.1
pLDNY2	NZ_CM001375							WP_014845154.1
unnamed	NZ_CP004007								WP_025386759.1
p57	NZ_CP009358									WP_004744681.1
pSE11-2	NC_011413
unnamed	NZ_CP008919
pPSA1-3	NZ_CP012416
Plasmids that were not included in groups A or B (Figure 1) are listed here and were analyzed for the presence of alternative regulators of the tra operon. Known transcription factors encoded in the vicinity of the tra boundaries (less than five CDSs) were used as queries. In all cases, homologs were obtained by Psi-blast of the queries detailed below, and using a threshold evalue=0.001. The colo…
a: Homologs of UMNF18_RS00685 of plasmid pUMNF18_IncFV (GenBank Acc. No. WP_000974581.1)
b: Homologs of ENT638_RS21925 of plasmid pENTE01 (GenBank Acc. No. WP_011906555.1)
c: Homologs of pCAR3_147 of plasmid pCAR3 (GenBank Acc. No. YP_718088.1)
d: Homologs of SM39_RS24685 of plasmid pSMC2 (GenBank Acc. No. WP_052475476.1)
e: Homologs of SERRSCBI_RS23610 of plasmid SCBI_Pl (GenBank Acc. No. WP_042785942.1)
f: Homologs of ASA_RS22760 of plasmid 5 (GenBank Acc. No. WP_005320933.1)
g: Homologs of LFA_RS17905 of plasmid II (GenBank Acc. No. WP_045097807.1)
h: Homologs of LOA_RS13260 of plasmid unnamed (GenBank Acc. No. WP_025386759.1)
i: Homologs of IX91_RS25115 of plasmid p57 (GenBank Acc. No. WP_004744681.1)
